# Supplementary material for: Comprehensive genetic screening of 70 severe adolescent idiopathic scoliosis probands reveals novel pathogenic variants and syndromic associations
Source: Front Med (Lausanne). 2025 Oct 24;12:1646415. doi: 10.3389/fmed.2025.1646415 (PMC12592074; doi:10.3389/fmed.2025.1646415)
Supplement: Supplementary file 1 [file Table_1.XLSX]

## Sheet: Supplementary Table 1
Patient ID	Material collected	WES BL	WES AP	SNParray BL	SNParray AP	Cobb Angle	Age	Height percentil	Weight percentil	Gender	BMI percentil	Family history	Relative affected	Additional Treatment	Other skeletal defects	Comorbidities	Symptoms	Physical activity
P1	BL & AP	Yes	Yes	Yes	Yes	77	13	93	96	M	93	Familial	Maternal uncle	No	No	No	Back pain	No data
P2	BL & AP	Yes	Yes	Yes	Yes	73	15	91	55	F	30	Familial	No data	No	No	No	No	No data
P3	BL & AP	Yes	Yes	Yes	Yes	71	26	95	96	F	87	Sporadic	NA	Rehabilitation	No	Lipoma	Back pain, Paraparesis	No data
P4	BL & AP	Yes	Yes	Yes	Yes	70	15	77	43	M	23	Sporadic	NA	Rehabilitation	No	No	No	No data
P5	BL & AP	Yes	Yes	Yes	Yes	50	24	91	44	F	14	Sporadic	NA	No	No	No	No	No data
P6	BL & AP	Yes	Yes	Yes	Yes	44	15	97	42	F	10	Sporadic	NA	No	No	Anorexia, Depression	No	No data
P7	BL & AP	Yes	Yes	Yes	Yes	43	13	17	51	F	72	Familial	Mother	No	No	No	No	No data
P8	BL & AP	Yes	Yes	Yes	Yes	40	16	93	71	F	45	Familial	No data	No	No	No	No	No data
P9	BL & AP	Yes	Yes	Yes	Yes	65	12	95	76	F	54	Familial	No data	No	No	Alergy	No	No
P10	BL	Yes	No	No	No	43	22	99	93	F	69	Familial	Sister	No	No	Psoriasis	No	Yes
P11	BL	Yes	No	No	No	53	16	57	26	M	18	Sporadic	NA	No	Knee problems	No	No	Yes
P12	BL & AP	Yes	Yes	Yes	Yes	30	15	39	95	F	97	Sporadic	NA	No	Pigeon-toe R/L foot	No	No	No
P13	BL	Yes	No	No	No	54	18	1	24	F	71	Sporadic	NA	No	No	No	No	No
P14	BL & AP	Yes	Yes	Yes	Yes	49	12	93	85	F	73	Familial	Maternal uncle	No	No	Ladd Syndrome	No	Yes
P15	BL & AP	Yes	Yes	Yes	Yes	60	17	81	61	F	43	Sporadic	NA	No	Pectus excavatum	No	No	No
P16	BL & AP	Yes	Yes	Yes	Yes	45	17	4	26	F	64	Sporadic	NA	No	No	No	No	No data
P17	BL & AP	Yes	Yes	Yes	Yes	55	16	41	25	F	29	Familial	Sisters	No	No	No	No	No
P18	BL & AP	Yes	Yes	Yes	Yes	54	15	97	93	F	83	Familial	Mother (scoliosis, spondylolisthesis), Father (scoliosis)	No	No	No	No	Yes
P19	BL & AP	Yes	Yes	Yes	Yes	54	21	20	0	F	0	Sporadic	NA	No	No	No	No	Yes
P20	AP	No	Yes	No	No	65	14	No data	No data	F	No data	Sporadic	NA	No data	No data	No data	No data	No data
P21	BL & AP	Yes	Yes	Yes	Yes	56	14	73	75	F	72	Sporadic	NA	No	No	No	No	No
P22	BL & AP	Yes	Yes	Yes	Yes	49	13	92	98	F	97	Sporadic	NA	No	No	No	No	Yes
P23	BL	Yes	No	No	No	68	10	45	68	F	75	Sporadic	NA	Rehabilitation	No	No	Back pain, Paresthesia	No
P24	BL & AP	Yes	Yes	Yes	Yes	44	24	20	11	F	18	Familial	Mother, Sister, Maternal grandmother	Rehabilitation	No	No	No	Yes
P25	BL & AP	Yes	Yes	Yes	Yes	73	12	91	81	F	69	Sporadic	NA	No	No	No	No	Yes
P26	BL & AP	Yes	Yes	Yes	Yes	72	13	56	79	F	83	Familial	Maternal aunt	Rehabilitation, Bracing	No	No	No	No
P27	BL & AP	Yes	Yes	Yes	Yes	36	13	No data	No data	F	No data	Sporadic	NA	No	No	No	No	Yes
P28	BL & AP	Yes	Yes	Yes	Yes	58	15	71	99	F	99	Familial	Parent	Bracing	No	No	No	No
P29	BL & AP	Yes	Yes	Yes	Yes	62	17	2	39	M	78	Sporadic	NA	No	No	No	No	No
P30	BL	Yes	No	Yes	No	43	14	55	85	F	88	No data	No data	No	No	No	No	Yes
P31	BL & AP	Yes	Yes	Yes	Yes	62	15	76	68	F	61	Sporadic	NA	No	No	No	No	Yes
P32	BL & AP	Yes	Yes	Yes	Yes	56	13	78	81	F	78	Familial	Paternal aunt	No	No	No	No	Yes
P33	BL & AP	Yes	Yes	Yes	Yes	46	17	81	92	F	87	Familial	Mother	No	No	No	No	No
P34	BL & AP	Yes	Yes	Yes	Yes	50	13	78	60	F	48	Sporadic	NA	No	No	No	No	Yes
P35	BL & AP	Yes	Yes	Yes	Yes	91	12	63	98	F	99	Sporadic	NA	No	No	No	No	No
P36	BL & AP	Yes	Yes	Yes	Yes	52	13	56	87	F	90	Sporadic	NA	Rehabilitation	No	No	No	Yes
P37	BL & AP	Yes	Yes	Yes	Yes	51	15	85	47	F	28	Sporadic	NA	No	No	No	No	No
P38	BL & AP	Yes	Yes	Yes	Yes	76	15	0	23	F	76	No data	No data	Bracing	No	No	No	No
P39	BL	Yes	No	Yes	No	45	13	95	87	F	74	Sporadic	NA	No	No	No	No	Yes
P40	BL & AP	Yes	No	Yes	Yes	63	11	94	60	F	27	Sporadic	NA	No	No	No	No	No
P41	BL & AP	Yes	No	Yes	Yes	74	10	45	96	F	98	Sporadic	NA	No	No	Tonsil removal	No	Yes
P42	BL & AP	Yes	No	Yes	Yes	93	13	93	62	M	32	Familial	Mother	No	Pectus excavatum	Cryptorchidism	Back pain	Yes
P43	BL & AP	Yes	No	Yes	Yes	53	14	67	35	F	25	Sporadic	NA	No	No	No	No	Yes
P44	BL & AP	Yes	No	Yes	Yes	90	14	16	53	F	75	Familial	Mother	No	No	Cleft lip	Back pain	Yes
P45	BL & AP	Yes	No	Yes	Yes	60	18	0	0	F	12	Familial	Mother and Maternal grandmother	No	No	No	No	Yes
P46	BL & AP	Yes	No	Yes	Yes	60	12	34	79	F	89	Familial	Maternal grandmother	Rehabilitation	No	No	No	Yes
P47	BL & AP	Yes	No	Yes	Yes	71	15	95	77	M	51	Sporadic	NA	No	No	No	No	No
P48	BL & AP	Yes	No	Yes	Yes	88	16	6	3	F	16	Sporadic	NA	Rehabilitation	Flat feet	Vision defect	Back pain	Yes
P49	BL & AP	Yes	No	Yes	Yes	62	14	35	4	M	1	Familial	Mother, Maternal uncle, Maternal grandfather	Rehabilitation	No	No	No	Yes
P50	BL & AP	Yes	No	Yes	Yes	57	15	97	75	F	47	Sporadic	NA	No	No	No	Back pain, respiratory difficulties	Yes
P51	BL & AP	Yes	No	Yes	Yes	88	13	78	38	F	20	Familial	Mother and Father	Bracing	No	No	No	Yes
P52	BL & AP	Yes	No	Yes	Yes	62	16	78	93	M	91	Sporadic	NA	Bracing	No	No	Back pain	Yes
P53	BL & AP	Yes	No	Yes	Yes	58	14	83	44	F	23	Sporadic	NA	No	No	No	No	Yes
P54	BL	Yes	No	Yes	No	62	16	35	37	M	44	Sporadic	NA	No	Osgood-Schlatter disease	Tonsil removal	No	No
P55	BL	Yes	No	Yes	No	58	13	95	100	F	99	Familial	Maternal grandmother	No	No	No	Back pain	Yes
P56	BL & AP	Yes	No	Yes	Yes	45	13	43	94	F	97	Sporadic	NA	No	No	No	Back pain	Yes
P57	BL	Yes	No	Yes	No	60	13	26	38	F	50	Familial	Mother	No	No	No	Back pain	No
P58	BL & AP	Yes	No	Yes	Yes	50	13	32	43	F	53	Familial	Father	Rehabilitation	No	No	Back pain	No
P59	BL & AP	Yes	No	Yes	Yes	105	16	97	35	F	5	Familial	Paternal aunt, Paternal grandmother, Maternal grandmother, Maternal aunt, Maternal cousin	No	No	Depression	Back pain	No
P60	BL & AP	Yes	No	Yes	Yes	50	17	7	7	F	25	Sporadic	NA	No	No	Depression	Back pain	No
P61	BL & AP	Yes	No	Yes	Yes	70	18	9	7	M	22	Sporadic	NA	Rehabilitation, Bracing	Incorrect pelvis rotation	No	No	No
P62	BL & AP	Yes	No	Yes	Yes	90	13	88	88	M	82	Familial	No data	No	No	Asperger Syndrome	No	No
P63	BL & AP	Yes	No	Yes	Yes	60	12	95	97	F	96	Sporadic	NA	No	No	No	No	No
P64	BL	Yes	No	Yes	No	60	15	23	24	M	32	Sporadic	NA	No	No	Gilbert's syndrome	Back pain	No
P65	BL & AP	Yes	No	Yes	Yes	60	13	96	97	F	93	Sporadic	NA	No	No	No	No	Yes
P66	BL & AP	Yes	No	Yes	Yes	65	15	58	56	F	56	Familial	Mother and Father	No	No	No	Back pain,respiratory difficulties, myoclonus	Yes
P67	BL & AP	Yes	No	Yes	Yes	70	16	48	5	F	3	Sporadic	NA	No	No	No	Back pain	Yes
P68	BL	Yes	No	Yes	No	50	13	43	63	F	71	Sporadic	NA	No	No	No	Back pain	No
P69	BL & AP	Yes	No	Yes	Yes	50	14	73	9	F	2	Familial	Father	No	No	Aphasia	Back pain	No
P70	BL & AP	Yes	No	Yes	Yes	50	18	28	20	M	29	Sporadic	NA	Rehabilitation, Bracing	No	Arterial hypertension	No	No
