# Supplementary material for: Comprehensive genetic screening of 70 severe adolescent idiopathic scoliosis probands reveals novel pathogenic variants and syndromic associations
Source: Front Med (Lausanne). 2025 Oct 24;12:1646415. doi: 10.3389/fmed.2025.1646415 (PMC12592074; doi:10.3389/fmed.2025.1646415)
Supplement: Supplementary file 2 [file Table_2.XLSX]

## Sheet: Supplementary Table 2
Chr	Start	End	Size (bp)	Patient ID	Type	Cytoband	Franklin classification	Classification CNV-ClinViewer	Related syndrome/Disease	Scoliosis related genes in the reported region
chr2	145434612	150723625	5289014	P1	ROH	2q22.3q23.3	NA	NA	NA	MBD5
chr10	5156020	5269822	113803	P14	DEL	10p15.1	VUS	VUS	NA
chr8	1	43791691	43791691	P15	DUP	8p23.3p11.1	Pathogenic	Likely pathogenic	8p23.1 duplication syndrome	FGFR1, ASAH1, WRN, NEFL, CSGALNACT1, ERLIN2, BMP1, POMK, SLC39A14, TTI2, ATP6V1B2, EXTL3, ESCO2, HGSNAT
chr12	30364587	58569801	28205215	P15	ROH	12p11.22q14.1	NA	NA	NA	COL2A1, KMT2D, ARID2, ACVRL1, SMARCC2, STAC3, ITGA7, WNT1, MARS, VDR, B4GALNT1, DNM1L, IPO8, YARS2, KIF5A, GLI1, TSFM, CCDC65, SP7, KIF21A, SMARCD1, HOXC13, SHMT2, GDF11, HNRNPA1, FGD4, TUBA1A, DDX23, AMIGO2
chr1	76356230	76382775	26546	P24	DUP	1p31.1	VUS	VUS	NA
chr1	54314043	63230772	8916730	P24	ROH	1p32.3p31.3	NA	NA	NA
chr12	46513060	51785110	5272051	P24	ROH	12q13.11q13.13	NA	NA	NA	COL2A1, KMT2D, WNT1, VDR, CCDC65, SMARCD1, TUBA1A, DDX23, AMIGO2
chr2	5488559	10695384	5206826	P24	ROH	2p25.2p25.1	NA	NA	NA	SOX11
chr8	109601964	116095815	6493852	P27	ROH	8q23.1q23.3	NA	NA	NA
chr16	27978718	53376791	25398074	P29	ROH	16p11.2q12.2	NA	NA	NA	SETD1A, TBX6, FUS, ZNF423, NOD2, SRCAP, SH2B1, KIF22, MYLPF
chr12	54213407	54359273	145867	P34	DEL	12q13.13	VUS	VUS	NA	HOXC13
chr17	64430016	64484614	54599	P34	DEL	17q24.2	VUS	VUS	NA
chr5	75829165	75913063	83899	P36	DEL	5q13.3	VUS	VUS	NA
chrX	32423482	32591951	168470	P46	DEL	Xp21.1	Pathogenic	VUS	Carrier of Duchenne or Becker muscular dystrophy	DMD (including ex 17-36)
chr12	18175748	18305794	130047	P47	DUP	12p12.3	VUS	VUS	NA
chr7	146012314	146037157	24844	P47	DEL	7q35	VUS	VUS	NA
chr10	32780367	32965788	185422	P56	DUP	10p11.22	VUS	VUS	NA
chr10	121544599	121619759	75161	P58	DUP	10q26.11	VUS	VUS	NA
chr14	36900126	52884355	15984230	P58	ROH	14q13.3q22.1	NA	NA	NA	NEMF, MGAT2, ATL1, TOGARAM1, DNAAF2, NIN, SOS2, SEC23A, SLC25A21, FANCM, GEMIN2
chr10	96503859	96522619	18761	P61	DEL	10q23.33	VUS	VUS	NA
chr14	34964142	35014422	50281	P62	DEL	14q13.1	VUS	VUS	NA
chr7	32709977	33126745	416769	P62	DUP	7p14.3	VUS	VUS	NA
chr2	50924900	50967974	43075	P65	DEL	2p16.3	VUS	VUS	NA	NRXN1
chr9	119637415	119658479	21065	P65	DEL	9q33.1	VUS	VUS	NA
chr22	33998210	34119357	121148	P67	DEL	22q12.3	VUS	VUS	NA	LARGE (2% CNP overlap)
chr22	34155061	34204266	49206	P67	DEL	22q12.3	VUS	VUS	NA	LARGE (68% CNP overlap)
chr20	15751033	15765616	14584	P69	DEL	20p12.1	VUS	VUS	NA
chrX	1	155270560	155270560	P69	DUP	Xp22.33q28	Pathogenic	Pathogenic	Trisomy X	PLP1, SOX3, SMS, UPF3B, NSDHL, DMD, SLC35A2, FLNA, IKBKG, AP1S2, MTM1, ARX, CUL4B, GPC3, EBP, IQSEC2, OCRL, FANCB, SLC16A2, PORCN, OFD1, NDP, BCOR, PQBP1, FGD1, DDX3X, RPS6KA3, ZC4H2, PHF8, ATP7A, MECP2, ATRX, SMC1A, CYBB, STAG2, USP9X, PHF6, DCX, CDKL5, TRAPPC2, ZIC3, ZDHHC9, KDM6A, FMR1, PDHA1, ABCD1, HPRT1, PIGA, CLCN4, NAA10, GRIA3, DKC1, RPL10, ATP6AP2, HUWE1, MED12, NDUFA1, SHROOM4, SHOX, F…
chr6	72603918	72677825	73908	P7	DUP	6q13	VUS	VUS	NA
chr12	1082721	1187035	104315	P8	DUP	12p13.33	VUS	VUS	NA
