# Supplementary material for: Comprehensive genetic screening of 70 severe adolescent idiopathic scoliosis probands reveals novel pathogenic variants and syndromic associations
Source: Front Med (Lausanne). 2025 Oct 24;12:1646415. doi: 10.3389/fmed.2025.1646415 (PMC12592074; doi:10.3389/fmed.2025.1646415)
Supplement: Supplementary file 3 [file Table_3.XLSX]

## Sheet: Supplementary Table 3
Symbol	Name	OMIM ID
A2ML1	alpha-2-macroglobulin-like 1	610627
ABCB7	ATP-binding cassette, sub-family B (MDR/TAP), member 7	300135
ABCC6	ATP-binding cassette, sub-family C (CFTR/MRP), member 6	603234
ACADS	acyl-CoA dehydrogenase, C-2 to C-3 short chain	606885
ACTA1	actin, alpha 1, skeletal muscle	102610
ACTB	actin, beta	102630
ACTG1	actin gamma 1	102560
ACVR1	activin A receptor, type I	102576
ADAMTS10	ADAM metallopeptidase with thrombospondin type 1 motif, 10	608990
ADAMTS2	ADAM metallopeptidase with thrombospondin type 1 motif, 2	604539
AGA	aspartylglucosaminidase	189910
AHI1	Abelson helper integration site 1	608894
AIFM1	apoptosis-inducing factor, mitochondrion-associated, 1	300169
AIMP1	aminoacyl tRNA synthetase complex-interacting multifunctional protein 1	603605
AKT1	v-akt murine thymoma viral oncogene homolog 1	164730
ALDH18A1	aldehyde dehydrogenase 18 family, member A1	138250
ALDH3A2	aldehyde dehydrogenase 3 family, member A2	609523
ALMS1	Alstrom syndrome protein 1	606844
ALS2	amyotrophic lateral sclerosis 2 (juvenile)	606352
AMER1	APC membrane recruitment protein 1	300647
ANKRD11	ankyrin repeat domain 11	611192
ANO5	anoctamin 5	608662
AP1S2	adaptor-related protein complex 1, sigma 2 subunit	300629
APTX	aprataxin	606350
ARID1A	AT rich interactive domain 1A (SWI-like)	603024
ARID1B	AT rich interactive domain 1B (SWI1-like)	614556
ARL13B	ADP-ribosylation factor-like 13B	608922
ARX	aristaless related homeobox	300382
ASAH1	N-acylsphingosine amidohydrolase (acid ceramidase) 1	613468
ATL1	atlastin GTPase 1	606439
ATP6V0A2	ATPase, H+ transporting, lysosomal V0 subunit a2	611716
ATP7A	ATPase, Cu++ transporting, alpha polypeptide	300011
ATR	ATR serine/threonine kinase	601215
ATRIP	ATR interacting protein	606605
ATRX	alpha thalassemia/mental retardation syndrome X-linked	300032
B3GALT6	UDP-Gal:betaGal beta 1,3-galactosyltransferase polypeptide 6	615291
B3GALTL	beta 1,3-galactosyltransferase-like	610308
B3GAT3	beta-1,3-glucuronyltransferase 3	606374
B4GALNT1	beta-1,4-N-acetyl-galactosaminyl transferase 1	601873
B9D1	B9 protein domain 1	614144
BAG3	BCL2-associated athanogene 3	603883
BANF1	barrier to autointegration factor 1	603811
BAZ1B	bromodomain adjacent to zinc finger domain, 1B	605681
BCOR	BCL6 corepressor	300485
BDNF	brain-derived neurotrophic factor	113505
BIN1	bridging integrator 1	601248
BMP1	bone morphogenetic protein 1	112264
BRAF	B-Raf proto-oncogene, serine/threonine kinase	164757
BRCA2	breast cancer 2, early onset	600185
BRIP1	BRCA1 interacting protein C-terminal helicase 1	605882
C5ORF42	chromosome 5 open reading frame 42	614571
CANT1	calcium activated nucleotidase 1	613165
CASK	calcium/calmodulin-dependent serine protein kinase (MAGUK family)	300172
CBS	cystathionine-beta-synthase	236200
CC2D2A	coiled-coil and C2 domain containing 2A	612013
CCBE1	collagen and calcium binding EGF domains 1	612753
CCDC22	coiled-coil domain containing 22	300859
CCDC8	coiled-coil domain containing 8	614145
CD96	CD96 molecule	606037
CDKL5	cyclin-dependent kinase-like 5	300203
CENPJ	centromere protein J	609279
CEP152	centrosomal protein 152kDa	613529
CEP290	centrosomal protein 290kDa	610142
CEP41	centrosomal protein 41kDa	610523
CHD7	chromodomain helicase DNA binding protein 7	608892
CHRM3	cholinergic receptor, muscarinic 3	118494
CHRNA1	cholinergic receptor, nicotinic, alpha 1 (muscle)	100690
CHRND	cholinergic receptor, nicotinic, delta (muscle)	100720
CHRNE	cholinergic receptor, nicotinic, epsilon (muscle)	100725
CHRNG	cholinergic receptor, nicotinic, gamma (muscle)	100730
CHST14	carbohydrate (N-acetylgalactosamine 4-0) sulfotransferase 14	608429
CHST3	carbohydrate (chondroitin 6) sulfotransferase 3	603799
CLCF1	cardiotrophin-like cytokine factor 1	607672
CLIC2	chloride intracellular channel 2	300138
CLIP2	CAP-GLY domain containing linker protein 2	603432
CLPP	caseinolytic mitochondrial matrix peptidase proteolytic subunit	601119
COL1A1	collagen, type I, alpha 1	120150
COL1A2	collagen, type I, alpha 2	120160
COL27A1	collagen, type XXVII, alpha 1	608461
COL2A1	collagen, type II, alpha 1	611583
COL3A1	collagen, type III, alpha 1	120180
COL5A1	collagen, type V, alpha 1	120215
COL5A2	collagen, type V, alpha 2	120190
COL6A1	collagen, type VI, alpha 1	120220
COL6A2	collagen, type VI, alpha 2	120240
COL6A3	collagen, type VI, alpha 3	120250
COLQ	collagen-like tail subunit (single strand of homotrimer) of asymmetric acetylcholinesterase	603033
COMP	cartilage oligomeric matrix protein	600310
CREBBP	CREB binding protein	600140
CRLF1	cytokine receptor-like factor 1	604237
CRTAP	cartilage associated protein	605497
CSPP1	centrosome and spindle pole associated protein 1	611654
CTC1	CTS telomere maintenance complex component 1	613129
CTDP1	CTD (carboxy-terminal domain, RNA polymerase II, polypeptide A) phosphatase, subunit 1	604927
CTNND2	catenin (cadherin-associated protein), delta 2	604275
CTSK	cathepsin K	601105
CUL7	cullin 7	609577
DCHS1	dachsous cadherin-related 1	603057
DDHD1	DDHD domain containing 1	614603
DDR2	discoidin domain receptor tyrosine kinase 2	191311
DDX59	DEAD (Asp-Glu-Ala-Asp) box polypeptide 59	615464
DHCR7	7-dehydrocholesterol reductase	602858
DKC1	dyskeratosis congenita 1, dyskerin	300126
DLL3	delta-like 3 (Drosophila)	602768
DLX5	distal-less homeobox 5	600028
DMD	dystrophin	300377
DNA2	DNA replication helicase/nuclease 2	601810
DNMT3A	DNA (cytosine-5-)-methyltransferase 3 alpha	602769
DOK7	docking protein 7	610285
DPAGT1	dolichyl-phosphate (UDP-N-acetylglucosamine) N-acetylglucosaminephosphotransferase 1 (GlcNAc-1-P transferase)	191350
DPM2	dolichyl-phosphate mannosyltransferase polypeptide 2, regulatory subunit	603564
DYM	dymeclin	607461
DYNC2H1	dynein, cytoplasmic 2, heavy chain 1	603297
EBP	emopamil binding protein (sterol isomerase)	300205
EFNB1	ephrin-B1	300035
EGR2	early growth response 2	129010
ELN	elastin	130160
ERCC1	excision repair cross-complementation group 1	126380
ERCC2	excision repair cross-complementation group 2	126340
ERCC4	excision repair cross-complementation group 4	133520
ERCC6	excision repair cross-complementation group 6	609413
ERLIN2	ER lipid raft associated 2	611605
EXT1	exostosin glycosyltransferase 1	608177
EXT2	exostosin glycosyltransferase 2	608210
EZH2	enhancer of zeste 2 polycomb repressive complex 2 subunit	601573
FAM111B	family with sequence similarity 111, member B	615584
FAM126A	family with sequence similarity 126, member A	610531
FANCA	Fanconi anemia, complementation group A	607139
FANCB	Fanconi anemia, complementation group B	300515
FANCC	Fanconi anemia, complementation group C	613899
FANCD2	Fanconi anemia, complementation group D2	613984
FANCE	Fanconi anemia, complementation group E	613976
FANCF	Fanconi anemia, complementation group F	613897
FANCG	Fanconi anemia, complementation group G	602956
FANCI	Fanconi anemia, complementation group I	611360
FANCL	Fanconi anemia, complementation group L	608111
FANCM	Fanconi anemia, complementation group M	609644
FAT4	FAT atypical cadherin 4	612411
FBLN5	fibulin 5	604580
FBN1	fibrillin 1	134797
FBN2	fibrillin 2	612570
FBXL4	F-box and leucine-rich repeat protein 4	605654
FGD1	FYVE, RhoGEF and PH domain containing 1	300546
FGD4	FYVE, RhoGEF and PH domain containing 4	611104
FGFR1	fibroblast growth factor receptor 1	136350
FGFR2	fibroblast growth factor receptor 2	176943
FGFR3	fibroblast growth factor receptor 3	134934
FHL1	four and a half LIM domains 1	300163
FKBP10	FK506 binding protein 10, 65 kDa	607063
FKBP14	FK506 binding protein 14, 22 kDa	614505
FKRP	fukutin related protein	606596
FKTN	fukutin	607440
FLII	flightless I homolog (Drosophila)	600362
FLNA	filamin A, alpha	300017
FLNB	filamin B, beta	603381
FLVCR1	feline leukemia virus subgroup C cellular receptor 1	609144
FMR1	fragile X mental retardation 1	300805
FOXG1	forkhead box G1	164874
FUCA1	fucosidase, alpha-L- 1, tissue	612280
FUZ	fuzzy planar cell polarity protein	610622
FXN	frataxin	606829
GABRD	gamma-aminobutyric acid (GABA) A receptor, delta	137163
GAD1	glutamate decarboxylase 1 (brain, 67kDa)	605363
GALNS	galactosamine (N-acetyl)-6-sulfatase	612222
GAN	gigaxonin	605379
GARS	glycyl-tRNA synthetase	138440
GBA2	glucosidase, beta (bile acid) 2	609471
GCH1	GTP cyclohydrolase 1	600225
GDAP1	ganglioside induced differentiation associated protein 1	606598
GDF3	growth differentiation factor 3	606522
GDF5	growth differentiation factor 5	601146
GDF6	growth differentiation factor 6	601147
GJB1	gap junction protein, beta 1, 32kDa	304040
GJC2	gap junction protein, gamma 2, 47kDa	608803
GLB1	galactosidase, beta 1	611458
GNAQ	guanine nucleotide binding protein (G protein), q polypeptide	600998
GNE	glucosamine (UDP-N-acetyl)-2-epimerase/N-acetylmannosamine kinase	603824
GNPAT	glyceronephosphate O-acyltransferase	602744
GNPTAB	N-acetylglucosamine-1-phosphate transferase, alpha and beta subunits	607840
GNPTG	N-acetylglucosamine-1-phosphate transferase, gamma subunit	607838
GORAB	golgin, RAB6-interacting	607983
GOSR2	golgi SNAP receptor complex member 2	604027
GPC3	glypican 3	300037
GPC4	glypican 4	300168
GTF2I	general transcription factor IIi	601679
GTF2IRD1	GTF2I repeat domain containing 1	604318
GUSB	glucuronidase, beta	611499
H19	H19, imprinted maternally expressed transcript (non-protein coding)	103280
HACD1	3-hydroxyacyl-CoA dehydratase 1	610467
HARS2	histidyl-tRNA synthetase 2, mitochondrial	600783
HDAC8	histone deacetylase 8	300269
HES7	hes family bHLH transcription factor 7	608059
HGSNAT	heparan-alpha-glucosaminide N-acetyltransferase	610453
HK1	hexokinase 1	142600
HMGA2	high mobility group AT-hook 2	600698
HMGB3	high mobility group box 3	300193
HOXD13	homeobox D13	142989
HPGD	hydroxyprostaglandin dehydrogenase 15-(NAD)	601688
HRAS	Harvey rat sarcoma viral oncogene homolog	190020
HSD17B4	hydroxysteroid (17-beta) dehydrogenase 4	601860
HSPB8	heat shock 22kDa protein 8	608014
HSPG2	heparan sulfate proteoglycan 2	142461
IDH1	isocitrate dehydrogenase 1 (NADP+), soluble	147700
IDH2	isocitrate dehydrogenase 2 (NADP+), mitochondrial	147650
IDUA	iduronidase, alpha-L-	252800
IGBP1	immunoglobulin (CD79A) binding protein 1	300139
IGF2	insulin-like growth factor 2	147470
IHH	indian hedgehog	600726
IKBKAP	inhibitor of kappa light polypeptide gene enhancer in B-cells, kinase complex-associated protein	603722
IKBKG	inhibitor of kappa light polypeptide gene enhancer in B-cells, kinase gamma	300248
IMPAD1	inositol monophosphatase domain containing 1	614010
INPP5E	inositol polyphosphate-5-phosphatase, 72 kDa	613037
IRF6	interferon regulatory factor 6	607199
ITGA7	integrin, alpha 7	600536
KANSL1	KAT8 regulatory NSL complex subunit 1	612452
KAT6B	K(lysine) acetyltransferase 6B	605880
KCNAB2	potassium channel, voltage gated subfamily A regulatory beta subunit 2	601142
KCNJ2	potassium channel, inwardly rectifying subfamily J, member 2	600681
KCNQ1OT1	KCNQ1 opposite strand/antisense transcript 1 (non-protein coding)	604115
KDM6A	lysine (K)-specific demethylase 6A	300128
KIAA0196	KIAA0196	610657
KIF22	kinesin family member 22	603213
KIF5A	kinesin family member 5A	602821
KLHL41	kelch-like family member 41	607701
KLLN	killin, p53-regulated DNA replication inhibitor	612105
KMT2D	lysine (K)-specific methyltransferase 2D	602113
KRAS	Kirsten rat sarcoma viral oncogene homolog	190070
LAMA2	laminin, alpha 2	156225
LARP7	La ribonucleoprotein domain family, member 7	612026
LARS2	leucyl-tRNA synthetase 2, mitochondrial	604544
LEMD3	LEM domain containing 3	607844
LETM1	leucine zipper-EF-hand containing transmembrane protein 1	604407
LFNG	LFNG O-fucosylpeptide 3-beta-N-acetylglucosaminyltransferase	602576
LIFR	leukemia inhibitory factor receptor alpha	151443
LIG4	ligase IV, DNA, ATP-dependent	601837
LIMK1	LIM domain kinase 1	601329
LMNA	lamin A/C	150330
LMX1B	LIM homeobox transcription factor 1, beta	602575
LRP4	low density lipoprotein receptor-related protein 4	604270
LRP5	low density lipoprotein receptor-related protein 5	603506
MAMLD1	mastermind-like domain containing 1	300120
MAP2K1	mitogen-activated protein kinase kinase 1	176872
MAP2K2	mitogen-activated protein kinase kinase 2	601263
MAPT	microtubule-associated protein tau	157140
MARS2	methionyl-tRNA synthetase 2, mitochondrial	609728
MBTPS2	membrane-bound transcription factor peptidase, site 2	300294
MECP2	methyl CpG binding protein 2	300005
MED12	mediator complex subunit 12	300188
MEGF10	multiple EGF-like-domains 10	612453
MEIS2	Meis homeobox 2	601740
MEOX1	mesenchyme homeobox 1	600147
MESP2	mesoderm posterior basic helix-loop-helix transcription factor 2	605195
MFN2	mitofusin 2	608507
MGAT2	mannosyl (alpha-1,6-)-glycoprotein beta-1,2-N-acetylglucosaminyltransferase	602616
MKS1	Meckel syndrome, type 1	609883
MMP13	matrix metallopeptidase 13	600108
MMP2	matrix metallopeptidase 2	120360
MOGS	mannosyl-oligosaccharide glucosidase	601336
MPL	MPL proto-oncogene, thrombopoietin receptor	159530
MPZ	myelin protein zero	159440
MTM1	myotubularin 1	300415
MTMR2	myotubularin related protein 2	603557
MVK	mevalonate kinase	251170
MYH3	myosin, heavy chain 3, skeletal muscle, embryonic	160720
MYH7	myosin, heavy chain 7, cardiac muscle, beta	160760
MYL2	myosin, light chain 2, regulatory, cardiac, slow	160781
NAA10	N(alpha)-acetyltransferase 10, NatA catalytic subunit	300013
NALCN	sodium leak channel, non selective	611549
NDN	necdin, melanoma antigen (MAGE) family member	602117
NDP	Norrie disease (pseudoglioma)	300658
NEB	nebulin	161650
NELFA	negative elongation factor complex member A	606026
NEU1	sialidase 1 (lysosomal sialidase)	608272
NF1	neurofibromin 1	613113
NFIX	nuclear factor I/X (CCAAT-binding transcription factor)	164005
NHP2	NHP2 ribonucleoprotein	606470
NIN	ninein (GSK3B interacting protein)	606470
NOP10	NOP10 ribonucleoprotein	606471
NOTCH2	notch 2	618026
NPHP1	nephronophthisis 1 (juvenile)	607100
NPR2	natriuretic peptide receptor 2	607072
NRAS	neuroblastoma RAS viral (v-ras) oncogene homolog	164790
NRXN1	neurexin 1	600565
NSD1	nuclear receptor binding SET domain protein 1	606681
NSDHL	NAD(P) dependent steroid dehydrogenase-like	300275
NSUN2	NOP2/Sun RNA methyltransferase family, member 2	610916
NTNG1	netrin G1	608818
OBSL1	obscurin-like 1	610991
OCRL	oculocerebrorenal syndrome of Lowe	300535
P3H1	prolyl 3-hydroxylase 1	610339
PALB2	partner and localizer of BRCA2	610355
PAPSS2	3'-phosphoadenosine 5'-phosphosulfate synthase 2	603005
PAX3	paired box 3	606597
PAX6	paired box 6	607108
PCNT	pericentrin	605925
PCYT1A	phosphate cytidylyltransferase 1, choline, alpha	123695
PEX7	peroxisomal biogenesis factor 7	601757
PGM3	phosphoglucomutase 3	172100
PHF6	PHD finger protein 6	300414
PHF8	PHD finger protein 8	300560
PHGDH	phosphoglycerate dehydrogenase	606879
PIEZO2	piezo-type mechanosensitive ion channel component 2	613629
PIGT	phosphatidylinositol glycan anchor biosynthesis, class T	610272
PIK3CA	phosphatidylinositol-4,5-bisphosphate 3-kinase, catalytic subunit alpha	171834
PIK3R2	phosphoinositide-3-kinase, regulatory subunit 2 (beta)	603157
PLEKHG5	pleckstrin homology domain containing, family G (with RhoGef domain) member 5	611101
PLOD1	procollagen-lysine, 2-oxoglutarate 5-dioxygenase 1	153454
PLOD2	procollagen-lysine, 2-oxoglutarate 5-dioxygenase 2	601865
PLOD3	procollagen-lysine, 2-oxoglutarate 5-dioxygenase 3	603066
PMP22	peripheral myelin protein 22	601097
POLD1	polymerase (DNA directed), delta 1, catalytic subunit	174761
POMK	protein-O-mannose kinase	615247
POMT2	protein-O-mannosyltransferase 2	607439
POR	P450 (cytochrome) oxidoreductase	124015
PORCN	porcupine homolog (Drosophila)	300651
PPIB	peptidylprolyl isomerase B (cyclophilin B)	123841
PQBP1	polyglutamine binding protein 1	300463
PRDM16	PR domain containing 16	605557
PRDM5	PR domain containing 5	614161
PRKAR1A	protein kinase, cAMP-dependent, regulatory, type I, alpha	188830
PRPS1	phosphoribosyl pyrophosphate synthetase 1	311850
PRX	periaxin	605725
PSAT1	phosphoserine aminotransferase 1	610936
PTCH1	patched 1	601309
PTCH2	patched 2	603673
PTDSS1	phosphatidylserine synthase 1	612792
PTEN	phosphatase and tensin homolog	601728
PTPN11	protein tyrosine phosphatase, non-receptor type 11	176876
PTRF	polymerase I and transcript release factor	603198
PUF60	poly-U binding splicing factor 60KDa	604819
PUS1	pseudouridylate synthase 1	608109
PYCR1	pyrroline-5-carboxylate reductase 1	179035
RAB18	RAB18, member RAS oncogene family	602207
RAB23	RAB23, member RAS oncogene family	606144
RAB3GAP1	RAB3 GTPase activating protein subunit 1 (catalytic)	602536
RAB3GAP2	RAB3 GTPase activating protein subunit 2 (non-catalytic)	609275
RAD51C	RAD51 paralog C	602774
RAF1	Raf-1 proto-oncogene, serine/threonine kinase	164760
RAI1	retinoic acid induced 1	607642
RAPSN	receptor-associated protein of the synapse	601592
RBBP8	retinoblastoma binding protein 8	604124
RBCK1	RanBP-type and C3HC4-type zinc finger containing 1	610924
RBM28	RNA binding motif protein 28	612074
RBM8A	RNA binding motif protein 8A	605313
RECQL4	RecQ protein-like 4	603780
RET	ret proto-oncogene	164761
RFC2	replication factor C (activator 1) 2, 40kDa	600404
RIN2	Ras and Rab interactor 2	610222
RIT1	Ras-like without CAAX 1	609591
RMRP	RNA component of mitochondrial RNA processing endoribonuclease	157660
ROBO3	roundabout, axon guidance receptor, homolog 3 (Drosophila)	608630
ROR2	receptor tyrosine kinase-like orphan receptor 2	602337
RPGRIP1L	RPGRIP1-like	610937
RPS6KA3	ribosomal protein S6 kinase, 90kDa, polypeptide 3	300075
RTEL1	regulator of telomere elongation helicase 1	608833
RUNX2	runt-related transcription factor 2	600211
RYR1	ryanodine receptor 1 (skeletal)	180901
SALL4	spalt-like transcription factor 4	607343
SBDS	Shwachman-Bodian-Diamond syndrome	607444
SBF1	SET binding factor 1	603560
SBF2	SET binding factor 2	607697
SDHB	succinate dehydrogenase complex, subunit B, iron sulfur (Ip)	185470
SDHC	succinate dehydrogenase complex, subunit C, integral membrane protein, 15kDa	602413
SDHD	succinate dehydrogenase complex, subunit D, integral membrane protein	602690
SEC23A	Sec23 homolog A (S. cerevisiae)	610511
SEMA3E	sema domain, immunoglobulin domain (Ig), short basic domain, secreted, (semaphorin) 3E	608166
SEMA5A	sema domain, seven thrombospondin repeats (type 1 and type 1-like), transmembrane domain (TM) and short cytoplasmic domain, (semaphorin) 5A	609297
SEPN1	selenoprotein N, 1	606210
SERPINH1	serpin peptidase inhibitor, clade H (heat shock protein 47), member 1, (collagen binding protein 1)	600943
SETBP1	SET binding protein 1	611060
SETD5	SET domain containing 5	615743
SETX	senataxin	608465
SF3B4	splicing factor 3b, subunit 4, 49kDa	605593
SGCA	sarcoglycan, alpha (50kDa dystrophin-associated glycoprotein)	600119
SGCG	sarcoglycan, gamma (35kDa dystrophin-associated glycoprotein)	608896
SH2B1	SH2B adaptor protein 1	608937
SH3PXD2B	SH3 and PX domains 2B	613293
SH3TC2	SH3 domain and tetratricopeptide repeats 2	608206
SHH	sonic hedgehog	600725
SHOX	short stature homeobox	312865
SIL1	SIL1 nucleotide exchange factor	608005
SIX3	SIX homeobox 3	603714
SKI	SKI proto-oncogene	164780
SLC12A6	solute carrier family 12 (potassium/chloride transporter), member 6	604878
SLC16A2	solute carrier family 16, member 2 (thyroid hormone transporter)	300095
SLC26A2	solute carrier family 26 (anion exchanger), member 2	606718
SLC2A10	solute carrier family 2 (facilitated glucose transporter), member 10	606145
SLC52A2	solute carrier family 52 (riboflavin transporter), member 2	607882
SLC52A3	solute carrier family 52 (riboflavin transporter), member 3	613350
SLCO2A1	solute carrier organic anion transporter family, member 2A1	601460
SLX4	SLX4 structure-specific endonuclease subunit	613278
SMAD3	SMAD family member 3	603109
SMARCA2	SWI/SNF related, matrix associated, actin dependent regulator of chromatin, subfamily a, member 2	600014
SMARCA4	SWI/SNF related, matrix associated, actin dependent regulator of chromatin, subfamily a, member 4	603254
SMARCB1	SWI/SNF related, matrix associated, actin dependent regulator of chromatin, subfamily b, member 1	601607
SMARCE1	SWI/SNF related, matrix associated, actin dependent regulator of chromatin, subfamily e, member 1	603111
SMS	spermine synthase	300105
SNRPN	small nuclear ribonucleoprotein polypeptide N	182279
SOS1	son of sevenless homolog 1 (Drosophila)	182530
SOX11	SRY (sex determining region Y)-box 11	600898
SOX9	SRY (sex determining region Y)-box 9	608160
SP7	Sp7 transcription factor	606633
SPG20	spastic paraplegia 20 (Troyer syndrome)	275900
SPG7	spastic paraplegia 7 (pure and complicated autosomal recessive)	602783
STAC3	SH3 and cysteine rich domain 3	615521
STAT3	signal transducer and activator of transcription 3 (acute-phase response factor)	102582
SUFU	suppressor of fused homolog (Drosophila)	607035
TBC1D20	TBC1 domain family, member 20	611663
TBL2	transducin (beta)-like 2	605842
TBX1	T-box 1	602054
TBX2	T-box 2	600747
TBX4	T-box 4	601719
TBX5	T-box 5	601620
TBX6	T-box 6	602427
TCTN1	tectonic family member 1	609863
TCTN2	tectonic family member 2	613846
TCTN3	tectonic family member 3	613847
TERC	telomerase RNA component	602322
TERT	telomerase reverse transcriptase	187270
TGFB1	transforming growth factor, beta 1	190180
TGFB2	transforming growth factor, beta 2	190220
TGFBR1	transforming growth factor, beta receptor 1	190181
TGFBR2	transforming growth factor, beta receptor II (70/80kDa)	190182
TINF2	TERF1 (TRF1)-interacting nuclear factor 2	604319
TMCO1	transmembrane and coiled-coil domains 1	614123
TMEM138	transmembrane protein 138	614459
TMEM165	transmembrane protein 165	614726
TMEM216	transmembrane protein 216	613277
TMEM231	transmembrane protein 231	614949
TMEM237	transmembrane protein 237	614423
TMEM67	transmembrane protein 67	609884
TNNI2	troponin I type 2 (skeletal, fast)	191043
TNNT3	troponin T type 3 (skeletal, fast)	600692
TNXB	tenascin XB	600985
TOR1A	torsin family 1, member A (torsin A)	605204
TPM2	tropomyosin 2 (beta)	190990
TPM3	tropomyosin 3	191030
TRAPPC11	trafficking protein particle complex 11	614138
TRAPPC2	trafficking protein particle complex 2	300202
TRMT10A	tRNA methyltransferase 10 homolog A (S. cerevisiae)	616013
TRPS1	trichorhinophalangeal syndrome I	604386
TRPV4	transient receptor potential cation channel, subfamily V, member 4	605427
TTI2	TELO2 interacting protein 2	614426
TTPA	tocopherol (alpha) transfer protein	600415
TUBGCP6	tubulin, gamma complex associated protein 6	610053
TWIST1	twist family bHLH transcription factor 1	601622
UBA1	ubiquitin-like modifier activating enzyme 1	314370
UBE3A	ubiquitin protein ligase E3A	601623
UPB1	ureidopropionase, beta	606673
UPF3B	UPF3 regulator of nonsense transcripts homolog B (yeast)	300298
USB1	U6 snRNA biogenesis 1	613276
VANGL1	VANGL planar cell polarity protein 1	610132
VDR	vitamin D (1,25- dihydroxyvitamin D3) receptor	601769
VPS13B	vacuolar protein sorting 13 homolog B (yeast)	607817
VPS53	vacuolar protein sorting 53 homolog (S. cerevisiae)	615850
WDR81	WD repeat domain 81	614218
WHSC1	Wolf-Hirschhorn syndrome candidate 1	602952
WISP3	WNT1 inducible signaling pathway protein 3	603400
WNT1	wingless-type MMTV integration site family, member 1	164820
WNT5A	wingless-type MMTV integration site family, member 5A	164975
WRAP53	WD repeat containing, antisense to TP53	612661
WT1	Wilms tumor 1	607102
XYLT1	xylosyltransferase I	608124
YARS2	tyrosyl-tRNA synthetase 2, mitochondrial	610957
ZBTB20	zinc finger and BTB domain containing 20	606025
ZC4H2	zinc finger, C4H2 domain containing	300897
ZDHHC9	zinc finger, DHHC-type containing 9	300646
ZMPSTE24	zinc metallopeptidase STE24	606480
ZNF423	zinc finger protein 423	604557
ZNF469	zinc finger protein 469	612078
