# Supplementary material for: Comprehensive genetic screening of 70 severe adolescent idiopathic scoliosis probands reveals novel pathogenic variants and syndromic associations
Source: Front Med (Lausanne). 2025 Oct 24;12:1646415. doi: 10.3389/fmed.2025.1646415 (PMC12592074; doi:10.3389/fmed.2025.1646415)
Supplement: Supplementary file 4 [file Table_4.XLSX]

## Sheet: Supplementary Table 4
AAChange (MANE selected)	Patients IDs	Presence in controls	ACMG classification	ACMG details	Exonic Function	Splice AI	REVEL	gnomAD popmax 2.1.1	LOVD	ClinVar	Comment
NM_144670.4(A2ML1):c.4061+1G>A p.(?)	P27/P55/P57	1/142	VUS	PP3	NA	Acceptor loss: 0.52 (-128bp) Donor loss: 0.62 (-1 bp)	NA	0.0015	2x VUS; 2x LB	2x VUS; 1x LB; 1x B	The variant was previously reported in the literature (PMIDs: 25862627, 34426522, 35460704, 33082526, 31009165). It has been associated with AD Otitis Media (OM) and with AR Noonan Syndrome (NS), though A2ML1's link to NS is questioned. In our study, patients are heterozygous, and present only scoliosis without other supporting symptoms.
NM_001171.6(ABCC6):c.1171A>G p.(Arg391Gly)	P55	0/142	VUS	PM1; PP3; PP2; BS3	Nonsynonymous SNV	No effect	0.847	0.008	8x P; 5x VUS; 2x LB	1x P; 7x VUS; 2x LB	The variant was previously reported in multiple unrelated individuals across several studies (PMIDs: 16410789, 34906475, 32039214, 22209248, 28102862, 24727260, 17617515, 32873932, 32818659, 34205333, 16835894, 33005041, 24008425, 34148116, 20075945, 35525997, 16543900, 28655553, 18936737, 17309461, 16086317, 18513494, 15086542). A possible phenotype caused by biallelic pathogenic variants in tha…
NM_002860.4(ALDH18A1):c.1889T>G p.(Phe630Cys)	P19	0/142	VUS	PM1; PP3; PP2	Nonsynonymous SNV	No effect	0.81	No data	No data	No data	The variant is undocumented in the literature. Potential phenotype encompasses AD/AR Spastic Paraplegia or Cutis Laxa. The gene encodes ATP- and NADPH-dependent mitochondrial enzymes. Variations in this gene may potentially be linked to neurodegenerative conditions, connective tissue disorders, and cataracts.
NM_213599.3(ANO5):c.2272C>T p.(Arg758Cys)	P50	0/142	VUS	PM1; PP3; PP5	Nonsynonymous SNV	No effect	0.818	0.0002	51x P; 2x LP; 1x VUS	17x P; 2x LP	The variant was previously reported in the literature (PMIDs: 20096397, 21739273, 22980763, 30564623, 31589614, 31395899, 30919934, 34008892, 34418069, 35239206, 37273706). It has been linkred to AR muscle-related disorders, including limb-girdle muscular dystrophy type R12 (LGMDR12) and Miyoshi muscular dystrophy type 3 (MMD3). ANO5 encodes a protein that activates chloride channels. A possible …
NM_000052.7(ATP7A):c.2528A>G p.(Gln843Arg)	P40	0/142	VUS	PM1; PM2; BP4; BP6	Nonsynonymous SNV	No effect	0.839	1.222e-05	No data	1x LB	The variant is undocumented in the literature. A possible phenotype is X-linked Menkes disease, neuropathy, or occipital horn syndrome. ATP7A is crucial for copper transport and homeostasis, is commonly associated with Menkes disease, an X-linked recessive condition causing copper deficiency, severe neurodevelopmental abnormalities, and connective tissue defects.
NM_001849.4(COL6A2):c.791G>A p.(Arg264His)	P63	1/142	VUS	PM1; PM2; BP4	Nonsynonymous SNV	No effect	0.743	0.0007	12x VUS	11x VUS; 1x LB	The variant was previously reported in limb-girdle muscular dystrophy as a VUS (PMID: 30564623). COL6A2 encodes a component of type VI collagen, a key structural protein in the extracellular matrix of tissues such as muscle and skin. Variants in this gene are associated with collagen VI-related myopathies, including Bethlem myopathy and Ullrich congenital muscular dystrophy, characterized by musc…
NM_001360.2(DHCR7):c.452G>A p.(Trp151*)	P64	1/142	LP	PVS1; PP5; PP1	Stopgain	NA	NA	0.0014	115x P	30x P; 1x LP	The variant has been reported in multiple unrelated individuals across studies (PMIDs: 10677299, 11175299, 9653161, 27513191, 15776424, 20556518, 15521979, 17497248, 12224080, 21990131, 19390132, 23293579, 24500076, 15805162, 17965227, 25117108, 10995508, 22391996, 15896653, 16983147, 17441222) and segregates with the disease in three studies (PMIDs: 9653161, 17497248, 15521979). Additionally, Na…
NM_000400.4(ERCC2):c.1133G>A p.(Arg378His)	P67	0/142	VUS	PM2; PM1; PP3	Nonsynonymous SNV	No effect	0.753	2.891e-05	No data	2x VUS	Variations in ERCC2 are linked to AR disorders, including xeroderma pigmentosum (XP), trichothiodystrophy (TTD), and Cockayne syndrome (CS), characterized by UV sensitivity, elevated skin cancer risk, photosensitivity, neurological abnormalities, and developmental delay. One of the possible symptoms of TTD might be kyphoscoliosis. The variant was previously reported in three studies in patients w…
NM_000400.4(ERCC2):c.2057G>C p.(Arg686Pro)	P17	0/142	VUS	PM1; PM2; PP3; BP4	Nonsynonymous SNV	No effect	0.801	1.761e-05	No data	2x VUS	Variations in ERCC2 are associated with several AR disorders, including xeroderma pigmentosum (XP), trichothiodystrophy (TTD), and Cockayne syndrome (CS), which are all characterized by varying degrees of sensitivity to UV radiation and increased risk of skin cancer. These disorders also often present with other symptoms such as photosensitivity, neurological abnormalities, and developmental dela…
NM_000400.4(ERCC2):c.2165G>A p.(Arg722Gln)	P60	1/142	VUS	PM1; PM2; BP4	Nonsynonymous SNV	No effect	0.72	0.0001	No data	1x VUS	The variant is undocumented in the literature. Variations in ERCC2 are linked to AR disorders, including xeroderma pigmentosum (XP), trichothiodystrophy (TTD), and Cockayne syndrome (CS), characterized by UV sensitivity, elevated skin cancer risk, photosensitivity, neurological abnormalities, and developmental delay. One of the possible symptoms of TTD might be kyphoscoliosis.
NM_207122.2(EXT2):c.965G>A p.(Arg322His)	P6	1/142	VUS	PM1; PM2; PP3; BP4	Nonsynonymous SNV	No effect	0.91	0.0004	No data	1x VUS; 1x LB; 1x B	The variant was previously reported in the literature as a germline predisposition to early-onset gastric cancer (PMID: 33525650). EXT2 encodes a glycosyltransferase essential for heparan sulfate biosynthesis, a key extracellular matrix component. Variations in EXT2 are linked to hereditary multiple exostoses (HME), an AD disorder characterized by the formation of multiple bone tumors (osteochond…
NM_000135.4(FANCA):c.1874G>C p.(Cys625Ser)	P40	0/142	VUS	PM2; PM1; PP3	Nonsynonymous SNV	No effect	0.806	0.0039	1x P; 2x VUS; 1x LB	7x VUS; 3x LB	The variant was previously reported in the literature in Fanconi anemia context (PMIDs: 21273304, 25525159, 27153395, 28687356, 28678401, 30306255, 34662886, 34662886, 34662886, 34598035, 34864095, 36099812, 35417938). FANCA is crucial for DNA repair and maintaining genomic stability. Variations in this gene are associated with AR Fanconi anemia, impairing its role in DNA repair, and leading to t…
NM_022725.4(FANCF):c.484_485del p.(Leu162Aspfs*103)	P32	0/142	VUS	PM2; PP5	Frameshift deletion	NA	NA	0.0002	8x P; 4x VUS	6x P	The variant was previously reported in the literature in the Fanconi anemia context (PMIDs: 10615118, 26689913, 26689913, 26033879, 28102861, 27714961, 28687971, 31589614, 34426522, 34308104, 34117267). FANCF is a gene that plays a role in the AR Fanconi anemia and plays a vital role in DNA repair and maintenance of genomic stability, and might impair its ability to participate in DNA repair proc…
NM_018062.3(FANCL):c.1096_1099dup p.(Thr367Asnfs*13)	P41	1/142	LP	PVS1; PM2	Frameshift insertion	NA	NA	0.0053	3x P; 1x LP; 9x VUS	1x P; 9x VUS; 2x LB; 2x B	The variant was previously reported in the literature in the Fanconi anemia context (PMIDs: 10615118, 26689913, 26689913, 26033879, 28102861, 27714961, 28687971, 31589614, 34426522, 34308104, 34117267). FANCL is a gene that plays a role in the AR Fanconi anemia disease and plays a key role in role in the monoubiquitination of FANCD2 and FANCI proteins, DNA repair, and maintenance of genomic stabi…
NM_020937.2(FANCM):c.1972C>T p.(Arg658*)	P59	0/142	P	PVS1; PM2; PP5; PS3	Stopgain	NA	NA	0.0001	4x P; 1x VUS	3x P; 3x LP	The variant was previously reported in the literature in the Fanconi anemia context (PMIDs: 21681190, 26689913, 26689913, 26822949, 28881617, 28033443,29287190, 28837162, 29351780,30676620, 31700994, 31700994, 31223512, 30613976, 32054657, 33099839, 31991861, 32191290, 32427313, 34308104, 33804961,34568721, 35441217, 34976027). FANCM is a gene that plays a role in the AR Fanconi anemia disease an…
NM_004463.3(FGD1):c.1867G>A p.(Val623Met)	P53	0/142	VUS	PM1; PM2; BP4	Nonsynonymous SNV	No effect	0.734	8.925e-05	No data	1x VUS	The variant is undocumented in the literature. FGD1 encodes a protein that regulates Rho GTPases and modulates cellular processes such as cell migration and adhesion. Variations in that gene are associated with an X-linked recessive Aarskog-Scott syndrome, characterized by distinctive facial features, short stature, genital anomalies, and skeletal abnormalities.
NM_001370298.3(FGD4):c.1777C>A p.(Pro593Thr)	P12	0/142	VUS	PM1; PM2; PP3	Nonsynonymous SNV	No effect	0.717	0.0027	No data	5x VUS; 4x LB	The variant is undocumented in the literature. FGD4 encodes a protein essential for regulating the architecture of the actin cytoskeleton and cellular morphology. Variations in that gene might cause AR Charcot-Marie-Tooth disease, type 4H a peripheral nervous system disorder.
NM_001457.4(FLNB):c.2773G>T p.(Gly925Cys)	P22	0/142	VUS	PM1; PM2; PP3	Nonsynonymous SNV	No effect	0.882	0.0011	No data	2x VUS; 4x LB	The variant is undocumented in the literature, but the gene in general has been described in the context of adolescent idiopathic scoliosis (PMID: 32381728). FLNB encodes filamin B, a large cytoplasmic protein that organizes the actin cytoskeleton and regulates cell shape and movement. Variation in that gene might cause a spectrum of skeletal disorders, including AD Larsen syndrome, Atelosteogene…
NM_001457.4(FLNB):c.3923_3924del p.(Tyr1308*)	P13	0/142	LP	PVS1; PM2	Stopgain	NA	NA	No data	No data	No data	The variant is undocumented in the literature, but the gene in general has been described in the context of adolescent idiopathic scoliosis (PMID: 32381728). FLNB encodes filamin B, a large cytoplasmic protein that organizes the actin cytoskeleton and regulates cell shape and movement. Variation in that gene might cause a spectrum of skeletal disorders, including AD Larsen syndrome, Atelosteogene…
NM_001457.4(FLNB):c.7041C>A p.(Phe2347Leu)	P48	0/142	VUS	PM1; PM2; PP3	Nonsynonymous SNV	No effect	0.819	0.0008	1x LB	1x VUS ; 1x LB	The variant is undocumented in the literature, but the gene in general has been described in the context of adolescent idiopathic scoliosis (PMID: 32381728). FLNB encodes filamin B, a large cytoplasmic protein that organizes the actin cytoskeleton and regulates cell shape and movement. Variation in that gene might cause a spectrum of skeletal disorders, including AD Larsen syndrome, Atelosteogene…
NM_000512.5(GALNS):c.499T>G p.(Phe167Val)	P8	0/142	VUS	PM1; PM2; PP3	Nonsynonymous SNV	No effect	0.852	0.0017	1x P; 1x LB	2x LP; 4x VUS	The variant was previously reported in the literature (PMID: 16287098, 17876718, 22940367, 25287660, 25501214, 34426522, 34405919). GALNS encodes the enzyme N-acetylgalactosamine-6-sulfatase, involved in the breakdown of glycosaminoglycans (GAGs). Variations in GALNS are associated with mucopolysaccharidosis type IVA (MPS IVA, a rare AR lysosomal storage disorder, characterized by skeletal abnorm…
NM_001358263.1(HK1):c.3G>A p.(Met1?)	P45	0/142	VUS	PM2	Startloss	NA	NA	No data	No data	No data	The variant is undocumented in the literature. HK1 encodes hexokinase-1 enzyme, which catalyzes the first glycolysis step - converting glucose to glucose-6-phosphate. Variation in that gene might cause autosomal dominant neurodevelopmental disorder with visual defects and brain anomalies. Individuals with variation in the HK1 gene had reported scoliosis (PMID: 30778173).
NM_001126049.2(KLLN):c.339_340del p.(Ala115Serfs*58)	P15	0/142	VUS	PM2	Frameshift deletion	NA	NA	0.002	2x VUS; 1x LB	2x VUS; 1x B	The variant was reported in the breast cancer (PMID: 23446638, 30482293). KLLN gene encodes Killin, a key component for TP53-induced apoptosis, involved in cell cycle regulation and tumor suppression. Variations in KLLN are linked to Cowden-like syndrome and have been associated with breast and colorectal cancer.
NM_000426.4(LAMA2):c.4487C>T p.(Ala1496Val)	P18	0/142	VUS	PM1; PP3	Nonsynonymous SNV	No effect	0.707	0.0043	2x LP; 2x VUS; 2x LB; 1x B	5x VUS; 4x LB; 1x B	The variant was previously reported in the literature (PMID: 24957499, 28133863, 34426522). LAMA2 encodes the alpha-2 laminin subunit of laminin-211, essential for preserving the structural integrity and stability of skeletal muscle fibers. Disruption of laminin-211 function can lead to muscle weakness and degeneration. Variations in LAMA2 are associated with various forms of muscular dystrophy, …
NM_170707.4(LMNA):c.688G>A p.(Asp230Asn)	P64	0/142	LP	PM1; PM2; PP3; PP5	Nonsynonymous SNV	No effect	0.721	No data	1x P	1x P	The variant was reported in familial partial lipodystrophy subtype 2 patients (PMID: 17250669). LMNA gene encodes lamin A and C, structural components of the nuclear lamina essential for maintaining nuclear integrity and regulating cellular processes. Variations in LMNA are associated with laminopathies, a group of disorders affecting muscles, fat, and bones, including muscular dystrophies, lipod…
NM_001256545.2(MEGF10):c.1564G>A p.(Gly522Arg)	P63	0/142	VUS	PM1; PM2; PP3	Nonsynonymous SNV	No effect	0.789	0.0042	2x LB	2x VUS; 4x LB; 1x B	The variant is undocumented in the literature. MEGF10 encodes a member of the multiple epidermal growth factor-like domains protein family, essential to facilitate cell adhesion, motility, and proliferation. Variations in this gene are linked to an AR form of congenital myopathy-10A, a severe skeletal muscle disorder that can present with scoliosis.
NM_000257.4(MYH7):c.3865C>T p.(Arg1289Trp)	P16	0/142	VUS	PM1; PM2; PP3	Nonsynonymous SNV	No effect	0.726	2.637e-05	No data	5x VUS	The variant was previously reported in the literature (PMIDs: 34542152, 31847883). MYH7 encodes the beta-myosin heavy chain, a major component of the sarcomere in cardiac muscle cells. Variations are associated with various AD cardiac disorders, including cardiomyopathy - dilated 1S, hypertrophic 1, and restrictive; additionally, congenital myopathy 7A or B, Laing distal myopathy, and Left ventri…
NM_000257.4(MYH7):c.4010G>A p.(Arg1337Gln)	P48	0/142	VUS	PM1; PM2; PP3	Nonsynonymous SNV	No effect	0.82	0.0006	4x VUS	3x VUS; 4x LB; 1x B	The variant was previously reported in the literature (PMIDs: 24111713, 28798025, 34426522, 34542152, 35653365). MYH7 encodes the beta-myosin heavy chain, a major component of the sarcomere in cardiac muscle cells. Variations are associated with various AD cardiac disorders, including cardiomyopathy - dilated 1S, hypertrophic 1, and restrictive; additionally, congenital myopathy 7A or B, Laing di…
NM_052867.4(NALCN):c.1632del p.(Phe544Leufs*16)	P46	0/142	P	PVS1; PM2	Frameshift deletion	NA	NA	No data	No data	No data	The variant is undocumented in the literature. NALCN encodes the sodium leak channel, a non-selective protein that plays a crucial role in neuronal excitability and regulation of resting membrane potential in neurons. Variation might cause AD Congenital contractures of the limbs and face, hypotonia, and developmental delay which might manifest with intellectual disability, severe limb and facial …
NM_001164508.2(NEB):c.23989C>T p.(Arg7997*)	P20	1/142	P	PVS1; PM2; PP5	Stopgain	NA	NA	0.0005	2x LP	6x P; 10x LP; 1x VUS	The variant was previously reported in the literature (PMIDs: 36714460, 31482689). NEB encodes nebulin, a giant protein crucial for muscle contraction, regulating thin filament length, and maintaining sarcomere integrity. Variations in the NEB gene are associated with AR disorders such as Nemaline myopathy and Arthrogryposis multiplex congenita 6 - which involve muscle weakness, hypotonia, and ne…
NM_015311.3(OBSL1):c.4951G>T p.(Glu1651*)	P16/P60	1/142	LP	PVS1	Stopgain	NA	NA	0.002	1x LB	2x VUS; 2x LB	The variant was previously reported in the literature (PMID: 31345219). OBSL1 encodes the obscurin-like protein 1, organizing and maintaining the structure of sarcomeres, the basic contractile units of muscle cells. This gene interacts with other sarcomere proteins, playing a role in muscle function and development. Variations in the gene can cause AR 3M syndrome 2, characterized by slow growth a…
NM_182943.3(PLOD2):c.1259G>A p.(Arg420His)	P69	0/142	VUS	PM1; PM2; BP4	Nonsynonymous SNV	No effect	0.839	0.0003	No data	2x VUS	The variant is undocumented in the literature. PLOD2 encodes a membrane-bound homodimeric enzyme that catalyzes the hydroxylation of lysyl residues in collagen-like peptides, a key structural protein found in connective tissues throughout the body, providing strength and support to various tissues and organs. Variations in that gene are associated with AR Bruck syndrome 2, a rare osteogenesis imp…
NM_020975.6(RET):c.1946C>T p.(Ser649Leu)	P39	1/142	VUS	PM2; PP3; BP4	Nonsynonymous SNV	No effect	0.759	0.0006	1x VUS; 1x LB	3x VUS; 5x LB; 2x B	The vatiant was previously reported in the literature (PMIDs: 15320968, 18322301, 19826964, 19906784, 21479187, 21551259, 21986619, 23067224, 24728327, 25637381, 26332594, 26489027, 29867446,31159747, 33777662, 35534704, 35264596, 36251279, 34981673). RET gene encodes proto-oncogene, a receptor tyrosine kinase involved in the development and function of neural crest-derived tissues, including the…
NM_006912.6(RIT1):c.539G>A p.(Arg180Gln)	P58	0/142	VUS	PM1; PM2; PP3	Nonsynonymous SNV	No effect	0.729	1.758e-05	No data	4x VUS	The variant is undocumented in the literature.RIT1 gene encodes Ras-related GTPases. Variation in that gene is associated with AD Noonan syndrome 8 which manifests with short stature, congenital heart defects, distinctive facial features, and hypertrophic cardiomyopathy.
NM_015272.5(RPGRIP1L):c.3594G>A p.(Trp1198*)	P15	0/142	P	PVS1; PM2; PP5	Stopgain	NA	NA	No data	No data	1x LP; 2x VUS	The variant is undocumented in the literature, but the gene was reported in severe scoliosis cases related to Joubert syndrome-related diseases (PMID: 18565097). RPGRIP1L encodes a protein that can localize to the basal body-centrosome complex or primary cilia and centrosomes in ciliated cells. Variation in that gene is associated with AR conditions such as Joubert syndrome type 7 and Meckel Synd…
NM_000540.3(RYR1):c.11798A>G p.(Tyr3933Cys)	P26	0/142	VUS	PM1; PM2; PP3	Nonsynonymous SNV	No effect	0.983	0.0014	1x P; 6x LP; 8x VUS; 1x LB	10x VUS	This variant was previously reported in the literature (PMIDs: 18564801, 22473935, 23558838, 24055113, 25637381, 25735680, 25958340, 26332594, 30932294, 30611313, 30611313, 30611313, 30611313, 31321302, 31517061, 32403337, 32528171, 34008892, 33726816, 35428369, 35207755, 36628841). RYR1 encodes the ryanodine receptor, a calcium release channel primarily found in skeletal muscle cells. Dysregulat…
NM_000540.3(RYR1):c.957+5_957+29del p.(?)	P70	2/142	VUS	PM2	NA	No effect	NA	0.0006	1x VUS; 1x LB	7x VUS	The variant is undocumented in the literature. RYR1 encodes the ryanodine receptor, a calcium release channel primarily found in skeletal muscle cells. Dysregulation of calcium homeostasis can lead to abnormal muscle contractions and the development of skeletal muscle disorders. Variations in this gene are related to AD diseases such as Malignant hyperthermia susceptibility 1, Congenital myopathy…
NM_000112.4(SLC26A2):c.1957T>A p.(Cys653Ser)	P30	1/142	LP	PM1; PM2; PP3; PP5	Nonsynonymous SNV	No effect	0.859	0.0002	1x P; 1x LP; 1xVUS & change at RNA level:r.(1957u>a)	8x P; 2x LP	The variant was previously reported in the literature (PMIDs: 11241838,12966518, 15294877,21077204, 20525296,31589614, 30423444, 31980526,33724725, 34627339,34958143, 36140680, 35026467,34974531,37265969). SLC26A2 encodes a transmembrane sulfate transporter protein - diastrophic dysplasia sulfate transporter. Variations in that gene are associated with a group of AR skeletal dysplasias, including…
NM_003119.4(SPG7):c.1529C>T p.(Ala510Val)	P39	0/142	VUS	PM1; PM2; PP3	Nonsynonymous SNV	No effect	0.923	0.0049	5x P; 9x LP; 1x VUS	39x P; 9x LP; 1x VUS	The variant was previously reported in the literature( PMIDs: 18799786,20981092, 20186691, 20186691,21623769,22995991, 23269439, 22571692, 25133958, 25525159,26626314,27557734, 29057857, 27957547, 29026558,28362824, 28832565, 29482223, 29482223, 29482223, 29913018, 29867446, 30369941, 31433872, 30098094, 31316545, 29915382,30537300, 33059505,32040484, 31980526, 32161564, 31692161,32447552, 328937…
NM_003242.6(TGFBR2):c.1159G>A p.(Val387Met)	P3	1/142	VUS	PM1; PM2; PP3; BP4	Nonsynonymous SNV	No effect	0.79	0.0018	1x VUS; 3x LB	5x VUS; 10x LB; 4x B	The variant was previously reported in the literature (PMIDs: 16791849, 24055113, 25637381, 26332594, 26017485, 32560555). TGFBR2 encodes the transforming growth factor beta receptor type 2, a transmembrane receptor involved in the TGF-beta signaling pathway. Variation in the TGFBR2 gene has been associated with various conditions, including hereditary nonpolyposis colorectal cancer (HNPCC), also…
NM_001077418.3(TMEM231):c.664+1G>C p.(?)	P5/P6	0/142	P	PVS1; PM2	NA	Donor Loss: 0.94 (1bp) Donor Gain: 0.46 (-46bp)	NA	No data	No data	No data	The variant is undocumented in the literature.TMEM231 gene encodes a transmembrane protein localized to the primary cilium, a cellular organelle crucial for signaling and sensing extracellular cues during development and tissue homeostasis. Variations in TMEM231 have been associated with various ciliopathies, including AR Joubert syndrome and Meckel syndrome, characterized by a spectrum of develo…
NM_153704.6(TMEM67):c.476_477del p.(Ser159Phefs*15)	P40	0/142	P	PVS1; PM2	Frameshift deletion	NA	NA	No data	No data	No data	The variant is undocumented in the literature. TMEM67 gene encodes meckelin, a transmembrane protein localized to the primary cilium, essential for ciliary function, development, and tissue homeostasis. Variations in TMEM67 are associated with AR ciliopathies such as Joubert syndrome and Meckel syndrome. In an idiopathic scoliosis context, CRISPR/Cas9-generated tmem67 mutants displayed scoliosis …
NM_021625.5(TRPV4):c.1445T>C p.(Met482Thr)	P2	0/142	VUS	PM1; PM2; PP3; BP4	Nonsynonymous SNV	No effect	0.94	No data	No data	2x VUS	The variant is undocumented in the literature. TRPV4 encodes transient receptor potential vanilloid 4, an ion channel involved in processes such as temperature sensation, osmotic regulation, and mechanical stress sensing. Variations in TRPV4 are linked to TRPV4 channelopathies, a group of inherited disorders impacting skeletal development, neuromuscular function, and other organ systems.
NM_016327.3(UPB1):c.917-1G>A p.(?)	P10	1/142	P	PVS1; PM2	NA	Acceptor Loss: 1.00 Donor Loss: 0.96	NA	0.0027	2x P; 4x LP	12x P; 1x B	The variant was previously reported in the literature (PMIDs: 11783491, 15385443, 30487145, 31589614, 34662886, 34426522, 33789662, 35151535, 35926322). UPB1 encodes the enzyme β-ureidopropionase, involved in the catabolism of uracil, and thymine. Variations have been associated with β-ureidopropionase deficiency, a rare AR disorder characterized by the accumulation of β-alanine and β-aminoisobut…
NM_001163809.2(WDR81):c.3775G>T p.(Gly1259*)	P1	0/142	P	PVS1; PM2	Stopgain	NA	NA	No data	No data	No data	The variant is undocumented in the literature. WDR81 encodes the WD repeat-containing protein 81, which plays a role in intracellular trafficking and vesicle transport. Variations have been associated with cerebellar ataxia, mental retardation, and disequilibrium syndrome (CAMRQ), a neurodevelopmental disorder characterized by cerebellar dysfunction, intellectual disability, and impaired balance …
