# Supplementary material for: Comprehensive genetic screening of 70 severe adolescent idiopathic scoliosis probands reveals novel pathogenic variants and syndromic associations
Source: Front Med (Lausanne). 2025 Oct 24;12:1646415. doi: 10.3389/fmed.2025.1646415 (PMC12592074; doi:10.3389/fmed.2025.1646415)
Supplement: Supplementary file 5 [file Table_5.XLSX]

## Sheet: Supplementary Table 5
AAChange (MANE selected)	Patients IDs	Presence in controls	ACMG classification	ACMG_details	Exonic Function	Splice AI	REVEL	gnomAD popmax 2.1.1	LOVD	ClinVar
NM_001348946.2(ABCB1):c.3230G>T:p.(Ser1077Ile)	P44	0/142	LP	PM2; PP3	Nonsynonymous SNV	No effect	0.97	No data	No data	No data
NM_014384.3(ACAD8):c.958G>A:p.(Ala320Thr)	P44	1/142	LP	PS3; PM3; PM2; PP3; PP5	Nonsynonymous SNV	No effect	0.916	0.0004	2x LP	2x P; 4x LP; 2x VUS
NM_000018.4(ACADVL):c.1700G>A:p.(Arg567Gln)	P40	0/142	P	PM3; PS3; PM2; PP3; PP2; PP5	Nonsynonymous SNV	No effect	0.876	0.0002	1x LP; 1x VUS	6x P; 5x LP; 2x VUS
NM_016188.5(ACTL6B):c.892C>T:p.(Arg298*)	P42	0/142	P	PVS1; PM2; PS4; PP5	Stopgain	NA	NA	No data	1x P	1x P
NM_139027.6(ADAMTS13):c.3724+1G>T:p.?	P12	0/142	LP	PVS1; PM2; PP5	Splicing	Donor loss: 0.99 (-1bp) Donor gain: 0.69 (-83 bp)	NA	No data	No data	1x LP
NM_019032.6(ADAMTSL4):c.767_786del:p.(Gln256Profs*38)	P33/P68	2/142	P	PVS1; PP1; PM2; PP5	Frameshift deletion	NA	NA	0.0024	27x P	20x P
NM_001111.5(ADAR):c.577C>G:p.(Pro193Ala)	P35	0/142	LP	PP5; PM2; PP3	Nonsynonymous SNV	No effect	0.741	0.0034	3x P; 6x LP; 5x VUS	15x P; 7x LP; 4x VUS
NM_024783.4(AGBL2):c.2303dup:p.(Asn768Lysfs*43)	P47	1/142	LP	PVS1; PM2	Frameshift insertion	NA	NA	0.0003	No data	No data
NM_000030.3(AGXT):c.508G>A:p.(Gly170Arg)	P61	0/142	P	PS1; PM2; PM1; PP3; PP2; PP5	Nonsynonymous SNV	No effect	0.913	0.0011	4x P	19x P; 2x LP
NM_021628.3(ALOXE3):c.700C>T:p.(Arg234*)	P2/P4	1/142	P	PVS1; PM3; PM2; PP5	Stopgain	NA	NA	0.0003	3x P	9x P
NM_004673.4(ANGPTL1):c.926G>A:p.(Cys309Tyr)	P45	0/142	LP	PP3; PM2	Nonsynonymous SNV	No effect	0.941	No data	No data	No data
NM_014855.3(AP5Z1):c.619C>T:p.(Gln207*)	P55	0/142	LP	PVS1; PM2	Stopgain	NA	NA	No data	No data	No data
NM_000041.4(APOE):c.460C>T:p.(Arg154Cys)	P65/P62	0/142	LP	PM2; PM5; PP5; PP3	Nonsynonymous SNV	No effect	0.71	0.0003	1x P	No data
NM_018076.5(ARMC4):c.2092del:p.(Tyr698Thrfs*35)	P32	0/142	LP	PVS1; PM2	Frameshift deletion	NA	NA	1.84e-05	No data	No data
NM_001317056.2(ATG9B):c.1872+2T>G:p.?	P23	0/142	LP	PVS1; PM2; BS2	Splicing	Donor loss: 0.98 (2bp) Donor gain: 0.55 (12 bp)	NA	0.0003	No data	No data
NM_022089.4(ATP13A2):c.2530-1G>C:p.?	P3	0/142	LP	PVS1; PM2	Splicing	Acceptor loss: 0.99 (-1bp) Acceptor Gain: 0.66 (-13bp)	NA	No data	No data	No data
NM_001243182.2(ATP7B):c.2874C>A:p.(His1069Gln)	P14/P60	2/142	LP	PM1; PP3; PP5	Nonsynonymous SNV	No effect	0.707	0.0013	No data	38x P
NM_000465.4(BARD1):c.1622C>A:p.(Ser541*)	P53	0/142	P	PVS1; PM2; PS4; PP5	Stopgain	NA	NA	No data	No data	6x P
NM_020064.4(BARHL1):c.622C>A:p.(Arg208Ser)	P55	0/142	LP	PP3; PM2	Nonsynonymous SNV	No effect	0.716	No data	No data	No data
NM_000055.4(BCHE):c.435_436insG:p.(.Phe146Valfs*12)	P33	0/142	P	PVS1; PM3; PM2; PP5	Frameshift insertion	NA	NA	0.0006	1x P; 1x LP	1x P
NM_183050.4(BCKDHB):c.832G>A:p.(Gly278Ser)	P1	1/142	LP	PM1; PM2; PP3; PP5	Nonsynonymous SNV	No effect	0.886	0.0004	1x VUS	13x P; 3x LP
NM_000057.4(BLM):c.1642C>T:p.(Gln548*)	P63	2/142	P	PVS1; PM2; PP5	Stopgain	NA	NA	0.0003	4x P; 3x LP; 2x VUS	27x P; 1x LP
NM_021073.4(BMP5):c.1157G>A:p.(Cys386Tyr)	P46	0/142	LP	PP3; PM2	Nonsynonymous SNV	No effect	0.852	No data	No data	No data
NM_001302084.2(C11orf80):c.334C>T:p.(Gln112*)	P5	0/142	LP	PVS1; PM2	Stopgain	NA	NA	No data	No data	No data
NM_000063.6(C2):c.839_849del:p.(Met280Asnfs*5)	P61	6/142	P	PVS1; PM3; PM2; PP5	Frameshift deletion	NA	NA	0.0069	No data	1x LP
NM_004054.4(C3AR1):c.355dupG:p.(Asp119Glyfs*52)	P19	0/142	LP	PVS1; PM2	Frameshift insertion	NA	NA	0.0005	No data	No data
NM_000066.4(C8B):c.1282C>T:p.(Arg428*)	P31	0/142	P	PVS1; PM2; PP5	Stopgain	NA	NA	0.0019	4x P	15x P
NM_001737.5:(C9)c.162C>A:p.(Cys54*)	P56	2/142	P	PVS1; PM2; PP5	Stopgain	NA	NA	0.0015	4x P	4x P; 2x LP
NM_033429.3(CALML4):c.49T>G:p.(Phe17Val)	P45	0/142	LP	PP3; PM2	Nonsynonymous SNV	No effect	0.792	No data	No data	No data
NM_000070.3(CAPN3):c.550del:p.(Thr184Argfs*36)	P69	0/142	P	PVS1; PP5; PM3; PS3	Frameshift deletion	NA	NA	0.0004	367 x P; 8x LP; 3xVUS	36x P; 1x LP
NM_001039374.5(CCDC183):c.271_272insAAGA:p.(Val91Glufs*100)	P59	2/142	LP	PVS1	Frameshift insertion	NA	NA	0.0026	No data	No data
NM_017950.4(CCDC40):c.248del:p.(Ala83Valfs*84)	P14	1/142	P	PVS1; PM2; PP5	Frameshift deletion	NA	NA	0.0008	2x P; 1x VUS	16x P; 1x LP
NM_001378964.1(CDON):c.3276+1G>T:p.?	P64	0/142	LP	PVS1; PM2; BS2	Splicing	Donor Loss: 0.97 (1bp)	NA	0.0003	1x VUS	1x LP; 3x VUS
NM_001807.6(CEL):c.2032dup:p.(Val681Argfs*6)	P42	2/142	LP	PVS1; PM2	Frameshift insertion	NA	NA	No data	No data	1x VUS
NM_001378189.1(CFAP57):c.1055_1056del:p.(Leu353Glyfs*6)	P5	0/142	LP	PVS1; PM2	Frameshift deletion	NA	NA	2.891e-05	No data	No data
NM_000492.4(CFTR)c.2341C>T:p.(Gln781*)	P35	0/142	P	PVS1; PM2; PS4; PP5	Stopgain	NA	NA	No data	No data	3x P
NM_007194.4(CHEK2):c.1100del:p.(Thr367Metfs*15)	P55	0/142	LP	PVS1; PP5	Frameshift deletion	NA	NA	0.0025	22x P; 1x LP; 1x LB	75x P; 1x VUS
NM_000083.3(CLCN1):c.652G>A:p.(Ala218Thr)	P4	0/142	LP	PM2; PM1; PP3; PP2	Nonsynonymous SNV	No effect	0.833	0.0002	1x P; 1x VUS	4x VUS
NM_000083.3(CLCN1):c.2680C>T:p.(Arg894*)	P8	2/142	LP	PVS1; PP5	Stopgain	NA	NA	0.0029	60x P; 1x LP	25x P; 3x LP
NM_001247997.2(CLIP1):c.2380dup:p.(Arg794Lysfs*5)	P46	0/142	LP	PVS1; PM2	Frameshift insertion	NA	NA	8.813e-06	No data	No data
NM_001379270.1(CNGA1):c.947C>T:p.(Ser316Phe)	P13/P66	0/142	P	PP1; PP3; PM2; PS3; PP5	Nonsynonymous SNV	No effect	0.882	0.0019	No data	5x P; 16x LP
NM_019098.5(CNGB3):c.1148del:p.(Thr383Ilefs*13)	P47	0/142	P	PVS1; PM2; PP5	Frameshift deletion	NA	NA	0.0028	288x P; 98x LP; 13x VUS	46x P; 1x LP
NM_201253.3(CRB1):c.2843G>A:p.(Cys948Tyr)	P62	0/142	LP	PM1; PM2; PP3; PP5	Nonsynonymous SNV	No effect	0.785	0.0004	51x P; 206x LP; 9x VUS	32x P; 1x LP
NM_021151.4(CROT):c.734G>A:p.(Arg245Gln)	P23	2/142	LP	PP3; PM2; BS2	Nonsynonymous SNV	No effect	0.718	0.0016	No data	No data
NM_057093.2(CRYBA2):c.571T>C:p.(Ser191Pro)	P56	0/142	LP	PP3; PM2	Nonsynonymous SNV	No effect	0.717	0.0005	No data	1x VUS
NM_001025200.4(CTRB2):c.697T>A:p.(Trp233Arg)	P65	0/142	LP	PP3; PM2	Nonsynonymous SNV	No effect	0.89	No data	No data	No data
NM_001922.5(DCT):c.1112T>A:p.(Leu371*)	P45	0/142	LP	PVS1; PM2	Stopgain	NA	NA	8.8e-06	No data	No data
NM_001361.5(DHODH):c.605G>A:p.(Gly202Asp)	P16	0/142	LP	PP3; PM2; PM5; PP5	Nonsynonymous SNV	No effect	0.904	0.0002	No data	2x P
NM_001361.5(DHODH):c.1141G>A:p.(Gly381Ser)	P60	0/142	LP	PP3; PM2	Nonsynonymous SNV	No effect	0.806	No data	No data	No data
NM_001277115.2(DNAH11):c.2531G>A:p.(Trp844*)	P25	0/142	LP	PVS1; PM2	Stopgain	NA	NA	No data	No data	No data
NM_001367479.1(DNAH14):c.4908_4911del:p.(Ile1637Argfs*30)	P61	1/142	LP	PP3; PM2; BS2	Frameshift deletion	NA	NA	0.0042	No data	No data
NM_032317.3(DNAJC30):c.152A>G:p.(Tyr51Cys)	P60	1/142	P	PP5; PP3; PM2	Nonsynonymous SNV	No effect	0.801	0.0012	72x P; 2x LP	8x P; 1x LP
NM_144666.3(DNHD1):c.10624C>T:p.(Arg3542*)	P13/P62	2/142	P	PVS1; PP5	Stopgain	NA	NA	0.0023	No data	1x P
NM_001320714.2(DOP1B):c.1929del:p.(Phe643Leufs*5)	P59/P67	1/142	LP	PVS1; PM2	Frameshift deletion	NA	NA	0.0003	No data	No data
NM_000110.4(DPYD):c.2846A>T:p.(Asp949Val)	P67	1/142	LP	PP3; PM2; PP5	Nonsynonymous SNV	No effect	0.716	0.0051	3x P; 1x LP; 4x VUS; 6x B	4x P; 4x LP; 1x VUS; 1x LB; 1x B
NM_177986.5(DSG4):c.992T>A:p.(Leu331*)	P66	0/142	LP	PVS1; PM2	Stopgain	NA	NA	No data	No data	No data
NM_001378.3(DYNC1I2):c.1463dup:p.(Gly489Trpfs*15)	P63	0/142	LP	PVS1; PM2	Frameshift insertion	NA	NA	No data	No data	No data
NM_004425.4(ECM1):c.157C>T:p.(Arg53*)	P50	0/142	P	PVS1; PM3; PM2; PP5	Stopgain	NA	NA	0.0002	No data	5x P
NM_004836.7(EIF2AK3):c.1306+2T>A:p.?	P58	0/142	LP	PVS1; PM2	Splicing	Acceptor loss: 0.92 (142 bp) Donor loss: 1.00 (2bp)	NA	No data	No data	No data
NM_018127.7(ELAC2):c.1323C>A:p(Cys441*)	P47	0/142	LP	PVS1; PM2	Stopgain	NA	0.028	No data	No data	No data
NM_031889.3(ENAM):c.1259_1260insAG:p.(Pro422Valfs*27)	P21/P31/P48	1/142	P	PVS1; PS4; PM2; PP5	Frameshift insertion	NA	NA	0.0005	1x P; 1x LP	5x P; 2x LP
NM_031889.3(ENAM):c.2763del:p.(Asp921Glufs*32)	P25	0/142	P	PVS1; PS4; PM2; PP5	Frameshift deletion	NA	NA	0.0005	1x P	2x P
NM_004438.5(EPHA4):c.1318+2T>A:p.?	P41	0/142	LP	PVS1; PM2	Splicing	Donor Loss: 1.00 (2bp)	NA	No data	No data	No data
NM_022772.4(EPS8L2):c.879_889del:p.(Lys294Serfs*14)	P46	0/142	LP	PVS1; PM2	Frameshift deletion	NA	NA	No data	No data	No data
NM_000505.4(F12):c.1681-1G>A:p.?	P57	1/142	P	PVS1; PM2; PM3	Splicing	Acceptor loss; 0.98 (-1bp) Acceptor gain: 0.97 (-2bp)	NA	No data	2x LP; 1x VUS	3x P; 2x LP; 1x VUS
NM_017547.4(FOXRED1):c.612_615dup:p.(Ala206Serfs*15)	P34	0/142	LP	PVS1; PM3; PM2; PP5	Frameshift insertion	NA	NA	0.0004	No data	12x P; 2x LP
NM_012418.4(FSCN2):c.130C>T:p.(Gln44*)	P17	2/142	LP	PVS1; PM2	Stopgain	NA	NA	0.0003	No data	2x VUS
NM_001007122.4(FSD2):c.1909G>A:p.(Gly637Ser)	P18	0/142	LP	PP3; PM2	Nonsynonymous SNV	No effect	0.773	No data	No data	No data
NM_000153.4(GALC):c.862T>A:p.(Trp288Arg)	P49	0/142	LP	PM2; PM1; PS1; PP3; PP5	Nonsynonymous SNV	No effect	0.728	No data	No data	No data
NM_001008216.2(GALE):c.220C>T:p.(Gln74*)	P43	0/142	LP	PVS1; PM2	Stopgain	NA	NA	No data	No data	No data
NM_000155.4(GALT):c.563A>G:p.(Gln188Arg)	P32	1/142	LP	PP3; PM2; PM1; PP2; PP5	Nonsynonymous SNV	No effect	0.821	0.0027	5x P; 3x LP; 2x VUS	38x P; 2x VUS
NM_001486.4(GCKR):c.1135dup:p.(Thr379Asnfs*36)	P69	0/142	LP	PVS1; PM2; BS2	Frameshift insertion	NA	NA	0.0022	No data	No data
NM_001492.6(GDF1):c.909dup:p.(Val304Argfs*48)	P61	0/142	P	PVS1; PS4; PM2; PP5	Frameshift insertion	NA	NA	0.0001	No data	3x P; 1x LP
NM_021954.4(GJA3):c.515G>A:p.(Gly172Asp)	P2	1/142	LP	PP3; PM2; PP2	Nonsynonymous SNV	No effect	0.858	8.844e-06	No data	No data
NM_004004.6(GJB2):c.35del:p.(Gly12Valfs*2)	P14/P20/P41	6/142	LP	PVS1; PM2; PP5	Frameshift deletion	NA	NA	0.0092	124x P; 7x LP	85x P; 3x LP
NM_000406.3(GNRHR):c.342C>A:p.(Cys114*)	P46	0/142	LP	PVS1; PM2	Stopgain	NA	NA	No data	No data	No data
NM_001389445.1(GPR1):c.383T>G:p.(Leu128Arg)	P20	0/142	LP	PP3; PM2	Nonsynonymous SNV	No effect	0.856	0.0003	No data	1x VUS
NM_000182.5(HADHA):c.1528G>C:p.(Glu510Gln)	P31	0/142	P	PM3; PP3; PM2; PS3; PP5	Nonsynonymous SNV	No effect	0.814	0.0015	4x P; 1x LP; 1x LB	28x P
NM_015601.4(HERC4):c.824G>A:p.(Gly275Asp)	P27	0/142	LP	PP3; PM2; PP2	Nonsynonymous SNV	No effect	0.795	No data	No data	No data
NM_000189.5(HK2):c.2701G>A:p.(Ala901Thr)	P17	0/142	LP	PP3; PM2	Nonsynonymous SNV	No effect	0.85	No data	No data	No data
NM_000197.2(HSD17B3):c.202-1G>A:p.?	P51	0/142	P	PM3; PVS1; PM2; PP5	Splicing	No effect	NA	8.83e-06	No data	No data
NM_002111.8(HTT):c.95_111del:p.(Gln32Profs*45)	P39	0/142	LP	PVS1; PM2	Frameshift deletion	NA	NA	No data	No data	No data
NM_170741.4(KCNJ16):c.1111C>T:p.(Arg371*)	P8	0/142	LP	PVS1; PM2	Stopgain	NA	NA	0.0002	No data	No data
NM_000218.2(KCNQ1):c.1066C>T:p.(Gln356*)	P19	0/142	P	PVS1; PM2; PS4; PP5	Stopgain	NA	NA	No data	6x P	11x P
NM_015254.3(KIF13B):c.305A>G:p.(Tyr102Cys)	P54	2/142	LP	PP3; PM2	Nonsynonymous SNV	No effect	0.735	0.0008	1x VUS	1x VUS
NM_020117.3(LARS1):c.554C>T:p.(Pro185Leu)	P50	0/142	LP	PM3; PP3; PM2; PP5	Nonsynonymous SNV	No effect	0.7	No data	No data	1x LP
NM_005357.4(LIPE):c.2212dup:p.(Ala738Glyfs*119)	P70	0/142	LP	PVS1; PM2	Frameshift insertion	NA	NA	No data	No data	No data
NM_145199.3(LIPT1):c.369del:p.(Lys123Asnfs*8)	P63	0/142	P	PVS1; PM3; PM2; PP5	Frameshift deletion	NA	NA	0.0011	1x LP	5x LP; 2x VUS
NM_000528.4(MAN2B1):c.2248C>T:p.(Arg750Trp)	P15	1/142	LP	PM1; PM2; PP3; PP5	Nonsynonymous SNV	No effect	0.788	0.0003	1x P; 1x LP	21x P; 1x VUS
NM_004990.4(MARS1):c.1258A>T:p.(Lys420*)	P2	0/142	LP	PVS1; PM2	Stopgain	NA	NA	No data	No data	No data
NM_020774.4(MIB1):c.1451T>A:p.(Leu484*)	P39	0/142	LP	PVS1; PM2	Stopgain	NA	NA	No data	No data	No data
NM_000250.2(MPO):c.1705C>T:p.(Arg569Trp)	P56	0/142	P	PP5; PM2; PP3; PS3	Nonsynonymous SNV	No effect	0.72	0.0029	8x P; 1x LP	11x P; 4x LP
NM_000250.2(MPO):c.2031-2A>C:p.?	P66/P64	5/142	LP	PVS1; PM2; PP5	Splicing	Acceptor loss: 0.98 (-2bp) Acceptor gain: 0.59 (107bp)	NA	0.0071	6x P; 4x LP; 3x VUS; r.(2030_2031ins[2031-109_2031-2;c])	13x P; 8x LP
NM_014342.3(MTCH2):c.541G>T:p.(Gly181Cys)	P68	0/142	LP	PP3; PM2	Nonsynonymous SNV	No effect	0.908	No data	No data	No data
NM_001048174.2(MUTYH):c.452A>G:p.(Tyr151Cys)	P9	1/142	LP	PM1; PM2; PP3; PP5	Nonsynonymous SNV	No effect	0.86	0.0025	542x P; 5x VUS	59x P; 3x LP
NM_002491.4(NDUFB3):c.131C>G:p.(Pro44Arg)	P67	0/142	LP	PP3; PM2	Nonsynonymous SNV	No effect	0.822	No data	No data	No data
NM_152635.4(OIT3):c.1483T>C:p.(Cys495Arg)	P48	0/142	LP	PP3; PM2	Nonsynonymous SNV	No effect	0.891	No data	No data	No data
NM_001292063.2(OTOG):c.3664C>T:p.(Arg1222*)	P15	0/142	P	PM3; PVS1; PM2; PP5	Stopgain	NA	NA	0.0002	1x P	4x P; 1x LP
NM_000277.3(PAH):c.1222C>T:p.(Arg408Trp)	P27/P42	0/142	LP	PM1; PM2; PP3; PP5	Nonsynonymous SNV	No effect	0.899	0.0015	276 x P	36x P
NM_014871.3(PAN2):c.2058C>A:p.(Tyr686*)	P52	0/142	LP	PVS1; PM2	Stopgain	NA	NA	No data	No data	No data
NM_001386393.1(PANK2):c.944T>C:p.(Leu315Pro)	P49	0/142	LP	PM1; PM2; PP3; PP5	Nonsynonymous SNV	No effect	0.883	No data	No data	1x P
NM_001386393.1(PANK2):c.243del:p.(Ser81Argfs*14)	P60	0/142	P	PVS1; PM2; PP5	Frameshift deletion	NA	NA	3.149e-05	No data	2x P
NM_018216.5(PANK4):c.272T>C:p.(Leu91Pro)	P49	0/142	LP	PP3; PM2	Nonsynonymous SNV	No effect	0.723	No data	No data	No data
NM_000285.4(PEPD):c.1051del:p.(Val351Trpfs*107)	P67	0/142	LP	PVS1; PM2	Frameshift deletion	NA	NA	No data	No data	No data
NM_000287.4(PEX6):c.1802G>A:p.(Arg601Gln)	P54	4/142	LP	PP3; PM2; PM5; PP5	Nonsynonymous SNV	No effect	0.928	0.0042	11x P; 1x LP; 1x VUS; 1x B	6x P; 10x LP; 8x VUS; 1x LB; 1x B
NM_001288772.2(PIK3C2G):c.3382delA:p.(Asn1129Thrfs*27)	P11/P56	1/142	LP	PVS1; PM2; BS2	Frameshift deletion	NA	NA	0.0015	No data	No data
NM_000303.3(PMM2):c.710C>G:p.(Thr237Arg)	P54	2/142	P	PM1; PM2; PP3; PP5; PS3	Nonsynonymous SNV	No effect	0.724	0.0003	3x P; 1x LP	19x P; 3x LP
NM_000303.3(PMM2):c.422G>A:p.(Arg141His)	P42	2/142	P	PM1; PM2; PP3; PP5; PS3	Nonsynonymous SNV	No effect	0.923	0.0057	91x P; 1x VUS; 1x B	54x P; 4x LP
NM_001374623.2(PNPLA1):c.1464_1469delinsAGTAAT:p.(Tyr488*)	P24	0/142	LP	PVS1; PM2	Stopgain	NA	NA	No data	No data	No data
NM_000939.4(POMC):c.616G>T:p.(Glu206*)	P30	3/142	LP	PVS1; PM2; BS2	Stopgain	NA	NA	0.0006	No data	2x VUS
NM_001145860.1(POP1):c.311-2A>G:p.?	P8	0/142	P	PVS1; PM2; PP5	Splicing	Acceptor loss: 0.99 (2bp) Acceptor gain: 0.56 (20bp)	NA	4.401e-05	1x P	1x LP
NM_006017.4(PROM1):c.1697dupA:p.(Asn566Lysfs*2)	P62	0/142	P	PS4; PVS1; PM2	Frameshift insertion	NA	NA	5.497e-05	5x P; 1x LP; r.2076_2077ins2077-676_2077-522	3x P
NM_006261.5(PROP1):c.301_302del:p.(Leu102Cysfs*8)	P61	2/142	P	PM3; PVS1; PM2; PS3; PP1; PP5	Frameshift deletion	NA	NA	0.0003	No data	15x P; 1x LP
NM_000317.3(PTS):c.383A>G:p.(Tyr128Cys)	P46	0/142	LP	PM1; PP2; PM2; PP3	Nonsynonymous SNV	No effect	0.71	8.814e-06	No data	No data
NM_001048205.2(REC8):c.199_202del:p.(Leu67Ilefs*10)	P40	0/142	LP	PVS1; PM2	Frameshift deletion	NA	NA	No data	No data	No data
NM_002913.3(RFC1):c.671_672del:p.(Glu224Valfs*10)	P38	0/142	LP	PVS1; PM2	Frameshift deletion	NA	NA	No data	No data	No data
NM_001131066.2(RFESD):c.329G>C:p.(Cys110Ser)	P43	0/142	LP	PP3; PM2	Nonsynonymous SNV	No effect	0.758	No data	No data	No data
NM_032193.3(RNASEH2C):c.174_189del:p.(Leu59Glyfs*20)	P69	0/142	LP	PP3; PM2	Frameshift deletion	NA	NA	No data	No data	No data
NM_032193.3(RNASEH2C):c.102C>A:p.(Cys34*)	P64	0/142	LP	PVS1; PM2	Stopgain	NA	NA	No data	No data	No data
NM_000199.5(SGSH):c.220C>T:p.(Arg74Cys)	P60	1/142	LP	PM1; PM2; PP3; PP5	Nonsynonymous SNV	No effect	0.804	0.0003	4x P; 1x VUS	21x P; 2x LP
NM_000617.3(SLC11A2):c.19C>T:p.(Gln7*)	P66	0/142	LP	PVS1; PM2	Stopgain	NA	NA	No data	No data	No data
NM_024103.3(SLC25A23):c.1202G>A:p.(Arg401Gln)	P58	0/142	LP	PP3; PM2	Nonsynonymous SNV	No effect	0.722	7.41e-05	No data	No data
NM_000111.4(SLC26A3):c.1403A>G:p.(Asp468Gly)	P27	0/142	LP	PP3; PM2; PM5	Nonsynonymous SNV	No effect	0.722	No data	No data	No data
NM_006516.5(SLC2A1):c.989G>A:p.(Arg330Gln)	P49	0/142	LP	PM1; PP2; PM2; PP3	Nonsynonymous SNV	No effect	0.847	1.763e-05	No data	No data
NM_003052.4(SLC34A1):c.292dupG:p.(Ala99Argfs*37)	P42	0/142	LP	PVS1; PM2	Frameshift insertion	NA	NA	No data	No data	No data
NM_001330731.2(SLC44A1):c.1633-2A>G:p.?	P63	0/142	LP	PVS1; PM2	Splicing	Acceptor loss: 0.99 (2bp) Acceptor gain: 0.86 (12bp)	NA	No data	No data	No data
NM_003041.4(SLC5A2):c.1478T>C:p.(Leu493Pro)	P26	0/142	LP	PVS1; PM2	Nonsynonymous SNV	No effect	0.892	No data	No data	No data
NM_012244.3(SLC7A8):c.739G>A:p.(Gly247Ser)	P23	0/142	LP	PP3; PM2	Nonsynonymous SNV	No effect	0.839	No data	No data	1x VUS
NM_019844.4(SLCO1B3):c.203_204insAATTG:p.(Asp70Glufs*13)	P41/P43	3/142	LP	PVS1	Frameshift insertion	NA	NA	0.0048	No data	1x P; 1x VUS; 1x LB; 1x B
NM_024063.3(SPATA5L1):c.1348C>T:p.(Arg450*)	P39	0/142	LP	PVS1; PM2	Stopgain	NA	NA	0.0002	No data	No data
NM_025137.4(SPG11):c.5757_5758del:p.(Glu1921Serfs*2)	P44	0/142	P	PVS1; PM2; PP5	Frameshift deletion	NA	NA	0.0001	No data	2x P
NM_003124.4(SPR):c.381C>G:p.(Asn127Lys)	P32	0/142	LP	PM2; PS4; PP3; PM1; PP5	Nonsynonymous SNV	No effect	0.815	No data	No data	1x LP; 1x VUS
NM_018327.4(SPTLC3):c.986A>G:p.(Tyr329Cys)	P37	0/142	LP	PP3; PM2	Nonsynonymous SNV	No effect	0.718	8.912e-06	No data	No data
NM_003193.5(TBCE):c.100+1G>A:p.?	P45	0/142	P	PM3; PVS1; PM2; PP5	Splicing	Donor loss: 1.00 (-1bp) Donor gain: 0.96 (-35bp)	NA	0.0002	1x LP	4x P; 4x LP; 1x VUS
NM_201631.2(TGM5):c.337G>T:p.(Gly113Cys)	P20	4/142	P	PM2; PP3; PP5	Nonsynonymous SNV	No effect	0.833	0.0036	3x P	12x P
NM_007112.3(THBS3):c.2672G>C:p.(Arg891Pro)	P1	0/142	LP	PP3; PM2	Nonsynonymous SNV	Donor loss: 0.50 (0bp)	0.806	No data	No data	No data
NM_024334.4(TMEM43):c.1120_1121del:p.(Leu374Valfs*49)	P9	0/142	LP	PVS1; PM2; BP6	Frameshift deletion	NA	NA	0.0016	2x VUS; 1x B	3x VUS; 3x LB
NM_001256317.1(TMPRSS3):c.208del:p.(His70Thrfs*19)	P18	0/142	P	PM3; PP1; PVS1; PM2; PP5	Frameshift deletion	NA	NA	0.0009	5x P	14x P; 3x LP
NM_022371.3(TOR3A):c.499G>A:p.(Gly167Ser)	P40	0/142	LP	PP3; PM2	Nonsynonymous SNV	Acceptor gain: 0.9 (2bp)	0.861	0.0006	No data	No data
NM_003722.5(TP63):c.632T>C:p.(Ile211Thr)	P67	0/142	LP	PP3; PM2; PP2	Nonsynonymous SNV	No effect	0.962	5.438e-05	No data	No data
NM_001039141.2(TRIOBP):c.5014G>T:p.(Gly1672Ter)	P46	1/142	P	PM3; PP1; PVS1; PM2; PP5	Stopgain	NA	NA	0.0008	2x P; 1x LP	6x P; 1x LP; 2x VUS; 1x LB
NM_017646.3(TRIT1):c.580G>T:p.(Glu194Ter)	P65	0/142	LP	PVS1; PM2	Stopgain	NA	NA	No data	No data	No data
NM_020810.4(TRMT5):c.312_315del:p.(Ile105Serfs*4)	P16/P46	0/142	P	PM3; PVS1; PM2; PP5	Frameshift deletion	NA	NA	0.0013	1x P	3x P; 1x LP; 3x VUS
NM_182916.3(TRNT1):c.979del:p.(Val327Leufs*7)	P61	0/142	LP	PVS1; PM2	Frameshift deletion	NA	NA	No data	No data	No data
NM_182916.3(TRNT1):c.263_266del:p.(Gln88Serfs*12)	P43	0/142	P	PVS1; PM2; PP5	Frameshift deletion	NA	NA	3.272e-05	No data	1x P
NM_001252024.1(TRPM1):c.281A>G:p.(Tyr94Cys)	P45	0/142	P	PM3; PP1; PVS1; PM2; PP5	Nonsynonymous SNV	No effect	0.805	0.0002	3x P; 11x LP; 2x VUS	3x P; 1x VUS
NM_000548.3(TSC2):c.2893G>T:p.(Glu965*)	P50	0/142	LP	PVS1; PM2	Stopgain	NA	NA	No data	No data	1x VUS
NM_006087.4(TUBB4A):c.1121T>C:p.(Ile374Thr)	P7	0/142	LP	PM1; PP2; PM2; PP3	Nonsynonymous SNV	No effect	0.929	No data	No data	No data
NM_000372.4(TYR):c.325G>A:p.(Gly109Arg)	P58	0/142	P	PS4; PM1; PP2; PM2; PP3; PP5	Nonsynonymous SNV	No effect	0.706	0.0001	3x P; 1x LP	3x P; 1x LP
NM_019077.3(UGT1A7):c.760C>T:p.(Arg254Ter)	P46	1/142	LP	PVS1; PM2	Stopgain	NA	NA	0.0002	No data	1x VUS
NM_015058.4(VWA8):c.767dup:p.(Leu257Serfs*20)	P44	0/142	LP	PVS1; PM2	Frameshift insertion	NA	NA	0.0003	No data	No data
NM_020779.4(WDR35):c.1889T>G:p.(Leu630Ter)	P60	0/142	P	PM3; PVS1; PM2; PP5	Stopgain	NA	NA	0.0003	4x P; 3x LP	7x P; 4x LP
NM_001105558.2(WEE2):c.220_223del:p.(Glu75Valfs*6)	P27	0/142	P	PVS1; PM2; PP5	Frameshift deletion	NA	NA	0.0003	No data	1x P; 1x LP
NM_006005.4(WFS1):c.2171C>T:p.(Pro724Leu)	P2	0/142	P	PS4; PP1; PS3; PM2; PP3; PM1; PP5	Nonsynonymous SNV	No effect	0.927	0.0003	1x LP; 1x VUS	5x P; 1x VUS
NM_000379.4(XDH):c.1686+1G>C:p.?	P42	2/142	LP	PSV1; PM2; PP5	Splicing	Donor loss: 1.00 (1bp) Donor gain: 0.52 (-3bp)	NA	0.0009	No data	3x LP; 2x VUS
NM_001077268.2(ZFYVE19):c.117_118insGGGGG:p.(Ala41Glyfs*70)	P65	0/142	LP	PVS1; PM2	Frameshift insertion	NA	NA	No data	No data	No data
NM_001379659.2(ZNF142):c.25C>T:p.(Gln9*)	P68	0/142	P	PVS1; PM2; PP5	Stopgain	NA	NA	0.0023	No data	1x P; 2x VUS
NM_001110354.2(ZP3):c.690T>A:p.(Tyr230*)	P21	0/142	LP	PVS1; PM2	Stopgain	NA	0.024	2.922e-05	No data	No data
NM_002016.5(FLG):c.2282_2285del:p.(Ser761Cysfs*36)	P24	3/142	LP	PVS1; PM2; PP5	Frameshift deletion	NA	NA	0.0213	7x P; 1x LP	28x P; 2x LP; 1x VUS
